# Supplementary material for: Comparative analysis of the diversity within the B. bronchiseptica fimX locus
Source: PLoS One. 2026 Mar 2;21(3):e0342754. doi: 10.1371/journal.pone.0342754 (PMC12952627; doi:10.1371/journal.pone.0342754)
Supplement: S1 Table — The table lists all strains, RefSeq accession numbers, and strain-associated metadata. (XLSX) [file pone.0342754.s001.xlsx]

## Sheet: Sheet1
Strain Name	Accession #	Genome Status	ST	Host	Bb Lineage	Intact or Split	TRAP	fimbrial protein 3 (yellow)	fimbrial protein 1 (red)	fimN (green)	fim2-like (orange)	fimX (teal)	paaK	# fim gene types	Cluster Type	Source
3E44	GCF_000662135.1	draft	10	rabbit	Bb I	split (3)	L491_RS22920	L491_RS22915	--	L491_RS05770	L491_RS05775	L491_RS04935	L491_RS04930	4	4b	NCBI RefSeq
7E71	GCF_000662155.1	draft	13	horse	Bb I	split (2)	L492_RS11470	--	L492_RS11475	L492_RS19875	L492_RS19880	L492_RS19885	L492_RS19890	4	4a	NCBI RefSeq
99-R-0433	GCF_000662055.1	draft	60	human	Bb II	split (3)	L493_RS07690	--	--	--	L493_RS00005	L493_RS06040	L493_RS06045	2	2a	NCBI RefSeq
253	GCF_000318015.1	closed	27	dog	Bb I	intact	BN112_RS06240	--	BN112_RS06245	BN112_RS06250	BN112_RS06255	BN112_RS06260	BN112_RS06265	4	4a	NCBI RefSeq
345	GCF_000662335.1	draft	21	human	Bb I	split (2)	L572_RS11785	--	--	L572_RS11790	L572_RS15030	L572_RS15035	L572_RS15040	3	3b	NCBI RefSeq
980-2	GCF_000648985.1	draft	10	unknown	Bb I	intact	AZ22_RS19585	AZ22_RS19590	--	AZ22_RS19595	AZ22_RS19600	AZ22_RS19605	AZ22_RS19610	4	4b	NCBI RefSeq
980	GCF_000662115.1	draft	10	unknown	Bb I	split (2)	AZ14_RS23130	AZ14_RS23125	--	AZ14_RS23120	AZ14_RS14670	AZ14_RS14675	AZ14_RS14680	4	4b	NCBI RefSeq
1289	GCF_000313085.1	scaffold	32	monkey	Bb I	intact	BN113_RS16590	BN113_RS16595	BN113_RS16600	BN113_RS16605	BN113_RS16610	BN113_RS16615	BN113_RS16620	5	5	NCBI RefSeq
A1-7	GCF_000690335.1	draft	38	unknown	Bb I	split (3)	AZ15_RS00805	--	AZ15_RS00800	AZ15_RS04800	AZ15_RS04795	AZ15_RS09285	AZ15_RS09280	4	4a	NCBI RefSeq
A310	GCF_002859225.1	closed	8	human	Bb I	intact	BTL45_RS16610	--	BTL45_RS16615	BTL45_RS16620	BTL45_RS16625	BTL45_RS16630	BTL45_RS16635	4	4a	NCBI RefSeq
A345	GCF_004006815.1	closed	21	human	Bb I	intact	CS343_RS17275	--	--	CS343_RS17280	CS343_RS17285	CS343_RS17290	CS343_RS17295	3	3b	NCBI RefSeq
ATCC10580	GCF_000746565.1	closed	31	dog	Bb I	intact	DK45_RS03750	DK45_RS03755	DK45_RS03760	DK45_RS03765	DK45_RS03770	DK45_RS03775	DK45_RS03780	5	5	NCBI RefSeq
B18-5-C3	GCF_000690355.2	draft	14	unknown	Bb I	intact	AZ16_RS15275	AZ16_RS15270	AZ16_RS15265	--	AZ16_RS15260	AZ16_RS15255	AZ16_RS15250	4	4c	NCBI RefSeq
B20-10725633	GCF_000690395.2	draft	38	rabbit	Bb I	intact	AZ21_RS02170	--	AZ21_RS02175	AZ21_RS02180	AZ21_RS02185	AZ21_RS02190	AZ21_RS02195	4	4a	NCBI RefSeq
Bbr77	GCF_000313065.1	scaffold	unknown	unknown	Bb I	intact	BN116_RS23865	--	BN116_RS23860	BN116_RS23855	BN116_RS23850	BN116_RS23845	BN116_RS23840	4	4a	NCBI RefSeq
CA90BB02	GCF_000649165.1	draft	8	turkey	Bb I	split (3)	L507_RS10175	--	L507_RS10170	L507_RS10165	L507_RS20545	L507_RS20050	L507_RS20045	4	4a	NCBI RefSeq
CA90BB1334	GCF_000690435.1	draft	28	turkey	Bb I	intact	L494_RS24260	L494_RS24265	--	L494_RS24270	L494_RS24275	L494_RS24280	L494_RS24285	4	4b	NCBI RefSeq
CARE970018BB	GCF_000690375.1	draft	7	pig	Bb I	intact	L495_RS00995	--	L495_RS00990	L495_RS00985	L495_RS00980	L495_RS00975	L495_RS00970	4	4a	NCBI RefSeq
CCUG219	GCF_021391275.1	draft	31	dog	Bb I	intact	BRL57_RS15110	BRL57_RS15115	BRL57_RS15120	BRL57_RS15125	BRL57_RS15130	BRL57_RS15135	BRL57_RS15140	5	5	NCBI RefSeq
D445	GCF_000312945.1	scaffold	17	human	Bb I	intact	BN114_RS00230	--	BN114_RS00235	BN114_RS00240	BN114_RS00245	BN114_RS00250	BN114_RS00255	4	4a	NCBI RefSeq
D448	GCF_004006735.1	closed	23	unknown	Bb I	intact	CS344_RS16560	CS344_RS16565	--	CS344_RS16570	CS344_RS16575	CS344_RS16580	CS344_RS16585	4	4b	NCBI RefSeq
D755	GCF_003186685.1	closed	7	human	Bb I	intact	B7P00_RS16670	B7P00_RS16675	B7P00_RS16680	--	B7P00_RS16685	B7P00_RS16690	B7P00_RS16695	4	4c	NCBI RefSeq
D756	GCF_000690095.1	draft	12	unknown	Bb I	split (4)	AZ27_RS13065	AZ27_RS13070	--	AZ27_RS02005	AZ27_RS13075	AZ27_RS22015	AZ27_RS22010	4	4b	NCBI RefSeq
D973	GCF_003184485.1	closed	7	human	Bb I	intact	B9G72_RS16695	B9G72_RS16700	--	--	B9G72_RS16705	B9G72_RS16710	B9G72_RS16715	3	3c	NCBI RefSeq
D987	GCF_004006935.1	closed	27	human	Bb I	intact	CS345_RS16900	CS345_RS16905	CS345_RS16910	CS345_RS16915	CS345_RS16920	CS345_RS16925	CS345_RS16930	5	5	NCBI RefSeq
D989	GCF_000690215.2	draft	12	human	Bb I	intact	AZ17_RS01335	AZ17_RS01340	--	AZ17_RS01345	AZ17_RS01350	AZ17_RS01355	AZ17_RS01360	4	4b	NCBI RefSeq
D993	GCF_000690195.2	draft	31	human	Bb I	intact	AZ18_RS19220	AZ18_RS19225	AZ18_RS19230	AZ18_RS19235	AZ18_RS19240	AZ18_RS19245	AZ18_RS19250	5	5	NCBI RefSeq
E001	GCF_003186205.1	closed	11	human	Bb I	intact	B7P04_RS16745	--	B7P04_RS16750	B7P04_RS16755	B7P04_RS16760	B7P04_RS16765	B7P04_RS16770	4	4a	NCBI RefSeq
E010.closed	GCF_003186185.1	closed	31	human	Bb I	intact	B7P10_RS17100	B7P10_RS17105	B7P10_RS17110	B7P10_RS17115	B7P10_RS17120	B7P10_RS17125	B7P10_RS17130	5	5	NCBI RefSeq
E010.wgs	GCF_000690235.1	draft	31	human	Bb I	intact	AZ23_RS11865	AZ23_RS11860	AZ23_RS11855	AZ23_RS11850	AZ23_RS11845	AZ23_RS11840	AZ23_RS11835	5	5	NCBI RefSeq
E012	GCF_000689695.2	draft	27	human	Bb I	intact	AZ19_RS08115	AZ19_RS08120	AZ19_RS08125	AZ19_RS08130	AZ19_RS08135	AZ19_RS08140	AZ19_RS08145	5	5	NCBI RefSeq
E013	GCF_000689715.1	draft	27	human	Bb I	intact	AZ24_RS21710	AZ24_RS21720	AZ24_RS21725	AZ24_RS21730	AZ24_RS21735	AZ24_RS21740	AZ24_RS21745	5	5	NCBI RefSeq
E014	GCF_000689735.2	draft	96	human	Bb I	split (2)	AZ20_RS02480	--	AZ20_RS02485	AZ20_RS13805	AZ20_RS13810	AZ20_RS13815	AZ20_RS13820	4	4a	NCBI RefSeq
E016	GCF_004634565.1	closed	23	human	Bb I	intact	B2C13_RS16560	B2C13_RS16565	--	B2C13_RS16570	B2C13_RS16575	B2C13_RS16580	B2C13_RS16585	4	4b	NCBI RefSeq
F2	GCF_000690255.1	draft	65	turkey	Bb I	split (2)	L504_RS23130	--	L504_RS23135	--	--	L504_RS03545	L504_RS03550	2	2c	NCBI RefSeq
F709	GCF_003184465.1	closed	35	turkey	Bb I	intact	B9G73_RS16765	B9G73_RS16770	--	B9G73_RS16775	B9G73_RS16780	B9G73_RS16785	B9G73_RS16790	4	4b	NCBI RefSeq
F4563	GCF_000690115.2	draft	8	human	Bb I	intact	L505_RS06990	--	L505_RS06985	L505_RS06980	L505_RS06975	L505_RS06970	L505_RS06965	4	4a	NCBI RefSeq
F-1	GCF_000690415.1	draft	65	turkey	Bb I	intact	L542_RS12925	--	L542_RS12920	--	--	L542_RS12915	L542_RS12910	2	2c	NCBI RefSeq
FDAARGOS_176	GCF_001559055.1	closed	12	rabbit	Bb I	intact	AL472_RS18870	AL472_RS18875	--	AL472_RS18880	--	AL472_RS18885	AL472_RS18890	3	3a	NCBI RefSeq
FDAARGOS_542	GCF_003937715.1	scaffold	66	human	Bb I	intact	EGT23_RS17055	EGT23_RS17050	EGT23_RS17045	EGT23_RS17040	EGT23_RS17035	EGT23_RS17030	EGT23_RS17025	5	5	NCBI RefSeq
FDAARGOS_543	GCF_003938745.1	scaffold	66	human	Bb I	intact	EGT31_RS14195	EGT31_RS14190	EGT31_RS14185	EGT31_RS14180	EGT31_RS14175	EGT31_RS14170	EGT31_RS14165	5	5	NCBI RefSeq
FDAARGOS_634	GCF_008693665.1	closed	64	human	Bb I	intact	FOB42_RS13115	FOB42_RS13110	--	FOB42_RS13105	FOB42_RS13100	FOB42_RS13095	FOB42_RS13090	4	4b	NCBI RefSeq
FDAARGOS_693	GCF_012273255.1	closed	unknown	human	Bb I	intact	FOC01_RS04975	--	FOC01_RS04980	FOC01_RS04985	FOC01_RS04990	FOC01_RS04995	FOC01_RS05000	4	4a	NCBI RefSeq
FMDBb1	GCF_008830165.1	draft	unknown	musk deer	Bb I	split (2)	F7D00_RS23610	F7D00_RS23605	F7D00_RS23960	F7D00_RS23955	F7D00_RS23950	F7D00_RS23945	F7D00_RS23940	5	5	NCBI RefSeq
GA96-01	GCF_000690135.2	draft	21	human	Bb I	intact	L506_RS23765	--	--	L506_RS23760	L506_RS23755	L506_RS23750	L506_RS23745	3	3b	NCBI RefSeq
I124	GCF_004008095.1	closed	77	human	Bb II	intact	CWR61_RS16490	--	CWR61_RS16495	CWR61_RS16500	CWR61_RS16505	CWR61_RS16510	CWR61_RS16515	4	4a	NCBI RefSeq
I328	GCF_001704355.1	closed	77	human	Bb II	intact	BBB44_RS16300	--	BBB44_RS16305	BBB44_RS16310	BBB44_RS16315	BBB44_RS16320	BBB44_RS16325	4	4a	NCBI RefSeq
I943	GCF_003186595.1	closed	8	human	Bb I	intact	B7P02_RS17255	--	B7P02_RS17260	B7P02_RS17265	B7P02_RS17270	B7P02_RS17275	B7P02_RS17280	4	4a	NCBI RefSeq
KACC11941	GCF_003428275.1	draft	31	dog	Bb I	intact	DX898_RS22970	DX898_RS22965	DX898_RS22960	DX898_RS22955	DX898_RS22950	DX898_RS22945	DX898_RS22940	5	5	NCBI RefSeq
KM22.closed	GCF_003443855.2	closed	7	pig	Bb I	intact	CJ015_RS07655	--	CJ015_RS07650	CJ015_RS07645	CJ015_RS07640	CJ015_RS07635	CJ015_RS07630	4	4a	NCBI RefSeq
KM22.wgs	GCF_000699925.1	draft	7	pig	Bb I	intact	KM22_RS16760	--	KM22_RS16765	KM22_RS16770	KM22_RS16775	KM22_RS16780	KM22_RS16785	4	4a	NCBI RefSeq
KVNON-570	GCF_011305335.1	closed	36	cat	Bb I	intact	G6545_RS03280	G6545_RS03275	G6545_RS03270	G6545_RS03265	G6545_RS03260	G6545_RS03255	G6545_RS03250	5	5	NCBI RefSeq
LSBSG1	GCF_008830705.1	draft	unknown	musk deer	Bb I	split (2)	F7890_RS23610	F7890_RS23605	F7890_RS23960	F7890_RS23955	F7890_RS23950	F7890_RS23945	F7890_RS23940	5	5	NCBI RefSeq
M85-00-2	GCF_000690155.1	draft	33	seal	Bb I	split (3)	L509_RS23475	L509_RS23470	L509_RS06610	L509_RS09240	L509_RS09235	L509_RS09230	L509_RS09225	5	5	NCBI RefSeq
M435-02-3	GCF_000690175.1	draft	11	seal	Bb I	split (4)	L508_RS19030	L508_RS19035	L508_RS12270	L508_RS07570	L508_RS08460	L508_RS08465	L508_RS08470	5	5	NCBI RefSeq
MBORD591	GCF_000690455.1	draft	22	dog	Bb I	split (4)	L510_RS06890	L510_RS06885	--	L510_RS14935	L510_RS13900	L510_RS13550	L510_RS13545	4	4b	NCBI RefSeq
MBORD595	GCF_000690475.1	draft	33	dog	Bb I	split (3)	L511_RS02335	L511_RS02330	L511_RS06910	L511_RS02325	L511_RS02320	L511_RS18645	L511_RS18640	5	5	NCBI RefSeq
MBORD632	GCF_000690275.1	draft	33	horse	Bb I	split (4)	L513_RS19990	L513_RS19995	L513_RS20000	L513_RS02480	L513_RS00040	L513_RS00615	L513_RS00620	5	5	NCBI RefSeq
MBORD635	GCF_000690315.1	draft	62	cat	Bb I	intact	L514_RS22090	L514_RS22085	--	L514_RS22080	L514_RS22075	L514_RS22070	L514_RS22065	4	4b	NCBI RefSeq
MBORD665	GCF_000689775.1	draft	7	guinea pig	Bb I	split (3)	L515_RS13075	L515_RS13080	L515_RS16665	L515_RS13085	L515_RS13090	L515_RS13730	L515_RS13735	5	5	NCBI RefSeq
MBORD668	GCF_000689755.1	draft	7	guinea pig	Bb I	split (4)	L516_RS13085	L516_RS13090	L516_RS13325	L516_RS13095	L516_RS15295	L516_RS02850	L516_RS02855	5	5	NCBI RefSeq
MBORD670	GCF_000689795.1	draft	7	guinea pig	Bb I	split (3)	L517_RS19030	L517_RS19025	L517_RS01570	L517_RS19020	L517_RS20135	L517_RS20130	L517_RS20125	5	5	NCBI RefSeq
MBORD675	GCF_000689815.1	draft	18	human	Bb I	split (2)	L518_RS19905	--	L518_RS19910	L518_RS19915	L518_RS02590	L518_RS02595	L518_RS02600	4	4a	NCBI RefSeq
MBORD678	GCF_000690615.1	draft	14	guinea pig	Bb I	split (3)	L519_RS05235	--	L519_RS05230	L519_RS15770	L519_RS15765	L519_RS13180	L519_RS13175	4	4a	NCBI RefSeq
MBORD681	GCF_000689835.1	draft	94	koala	Bb I	intact	L520_RS23490	L520_RS23495	--	L520_RS23500	L520_RS23505	L520_RS23510	L520_RS23515	4	4b	NCBI RefSeq
MBORD698	GCF_000689855.1	draft	94	koala	Bb I	intact	L521_RS06055	L521_RS06050	--	L521_RS06045	L521_RS06040	L521_RS06035	L521_RS06030	4	4b	NCBI RefSeq
MBORD707	GCF_000689875.1	draft	29	turkey	Bb I	split (3)	L522_RS05725	L522_RS05720	L522_RS15470	L522_RS15465	L522_RS15460	L522_RS05265	L522_RS05260	5	5	NCBI RefSeq
MBORD731	GCF_000698985.1	draft	6	horse	Bb I	split (2)	L523_RS22120	L523_RS22125	--	L523_RS22130	L523_RS22135	L523_RS05255	L523_RS05260	4	4b	NCBI RefSeq
MBORD762	GCF_000690635.1	draft	14	guinea pig	Bb I	split (4)	L524_RS20465	L524_RS20460	L524_RS00005	L524_RS01110	L524_RS01105	L524_RS19475	L524_RS19480	5	5	NCBI RefSeq
MBORD782	GCF_000689915.1	draft	5	cat	Bb I	split (5)	L525_RS20725	L525_RS20730	L525_RS00355	L525_RS04900	L525_RS17660	L525_RS22360	L525_RS22355	5	5	NCBI RefSeq
MBORD785	GCF_000690495.1	draft	7	dog	Bb I	split (5)	L526_RS19960	L526_RS19965	L526_RS01295	L526_RS05960	L526_RS06675	L526_RS00180	L526_RS00175	5	5	NCBI RefSeq
MBORD839	GCF_000689675.1	draft	31	dog	Bb I	split (3)	L527_RS14220	L527_RS14225	L527_RS21815	L527_RS21820	L527_RS21825	L527_RS02090	L527_RS02095	5	5	NCBI RefSeq
MBORD849	GCF_000689935.1	draft	7	pig	Bb I	split (5)	L528_RS01275	L528_RS01270	L528_RS12875	L528_RS15675	L528_RS09205	L528_RS10745	L528_RS10740	5	5	NCBI RefSeq
MBORD901	GCF_000690515.1	draft	64	turkey	Bb I	split (3)	L529_RS20020	--	L529_RS20025	L529_RS20030	L529_RS15700	L529_RS19035	L529_RS19040	4	4a	NCBI RefSeq
MO149	GCF_000317955.1	closed	15	human	Bb I	intact	BN115_RS16295	BN115_RS16300	--	BN115_RS16305	BN115_RS16310	BN115_RS16315	BN115_RS16320	4	4b	NCBI RefSeq
MO211	GCF_000649185.1	draft	17	human	Bb I	split (4)	L530_RS10680	--	L530_RS10675	L530_RS11100	L530_RS15090	L530_RS01205	L530_RS01200	4	4a	NCBI RefSeq
MO275	GCF_000690695.1	draft	3	human	Bb I	split (2)	L531_RS03310	L531_RS03315	--	L531_RS03320	L531_RS03325	L531_RS20070	L531_RS20075	4	4b	NCBI RefSeq
NBRC13691	GCF_001598655.1	draft	31	unknown	Bb I	intact	BB1_RS11890	BB1_RS11885	BB1_RS11880	BB1_RS11875	BB1_RS11870	BB1_RS11865	BB1_RS11860	5	5	NCBI RefSeq
NCTC452	GCF_900445725.1	draft	31	dog	Bb I	intact	DY428_RS07425	DY428_RS07420	DY428_RS07415	DY428_RS07410	DY428_RS07405	DY428_RS07400	DY428_RS07395	5	5	NCBI RefSeq
NCTC8344	GCF_900637995.1	closed	11	unknown	Bb I	intact	EL399_RS12945	EL399_RS12950	EL399_RS12955	EL399_RS12960	EL399_RS12965	EL399_RS12970	EL399_RS12975	5	5	NCBI RefSeq
NCTC8762	GCF_901482585.1	draft	5	human	Bb I	intact	FQU12_RS07680	FQU12_RS07675	FQU12_RS07670	FQU12_RS07665	FQU12_RS07660	FQU12_RS07655	FQU12_RS07650	5	5	NCBI RefSeq
NCTC10542	GCF_900445815.1	draft	11	rabbit	Bb I	intact	DY134_RS15405	DY134_RS15410	DY134_RS15415	DY134_RS15420	DY134_RS15425	DY134_RS15430	DY134_RS15435	5	5	NCBI RefSeq
NCTC10543	GCF_900636925.1	closed	89	rabbit	Bb I	intact	EL288_RS07390	EL288_RS07385	EL288_RS07380	EL288_RS07375	EL288_RS07370	EL288_RS07365	EL288_RS07360	5	5	NCBI RefSeq
NNBb2748	GCF_036761295.1	draft	12	human	Bb I	intact	V2P75_RS15715	V2P75_RS15720	--	V2P75_RS15725	V2P75_RS15730	V2P75_RS15735	V2P75_RS15740	4	4b	NCBI RefSeq
OSU054	GCF_000648965.1	draft	28	human	Bb I	split (4)	L576_RS17765	L576_RS17760	--	L576_RS23430	L576_RS15815	L576_RS25115	L576_RS25120	4	4b	NCBI RefSeq
OSU095	GCF_000689955.1	draft	28	turkey	Bb I	split (3)	L532_RS02660	L532_RS02655	--	L532_RS02855	L532_RS02850	L532_RS15215	L532_RS15210	4	4b	NCBI RefSeq
RB50	GCF_000195675.1	closed	12	rabbit	Bb I	intact	AYT36_RS17415	AYT36_RS17420	--	AYT36_RS17425	--	AYT36_RS17430	AYT36_RS17435	3	3a	NCBI RefSeq
RB630	GCF_000689995.1	draft	12	rabbit	Bb I	split (2)	L534_RS13115	L534_RS13120	--	L534_RS03980	L534_RS03975	L534_RS03970	L534_RS03965	4	4b	NCBI RefSeq
RL57	GCF_030758255.1	closed	7	human	Bb I	intact	RAK11_RS07410	--	--	--	RAK11_RS07405	RAK11_RS07400	RAK11_RS07395	2	2a	NCBI RefSeq
S798	GCF_000829175.1	closed	6	pig	Bb I	intact	BBS798_RS16525	--	--	BBS798_RS16530	BBS798_RS16535	BBS798_RS16540	BBS798_RS16545	3	3b	NCBI RefSeq
SBL-F6116	GCF_000690755.1	draft	9	human	Bb I	split (2)	L535_RS15150	--	L535_RS15145	L535_RS15140	L535_RS15135	L535_RS04970	L535_RS04965	4	4a	NCBI RefSeq
SH01	GCF_002751245.1	draft	7	pig	Bb I	split (2)	CJF62_RS18245	CJF62_RS18240	CJF62_RS08235	CJF62_RS08240	CJF62_RS08245	CJF62_RS08250	CJF62_RS08255	5	5	NCBI RefSeq
SH02	GCF_002750715.1	draft	7	pig	Bb I	intact	CJJ25_RS20085	--	CJJ25_RS20090	CJJ25_RS20095	CJJ25_RS20100	CJJ25_RS20105	CJJ25_RS20110	4	4a	NCBI RefSeq
SH03	GCF_002750785.1	draft	7	pig	Bb I	intact	CJ029_RS18315	CJ029_RS18320	CJ029_RS18325	CJ029_RS18330	CJ029_RS18335	CJ029_RS18340	CJ029_RS18345	5	5	NCBI RefSeq
SH04	GCF_002750725.1	draft	7	pig	Bb I	intact	CJ995_RS18460	CJ995_RS18455	CJ995_RS18450	CJ995_RS18445	CJ995_RS18440	CJ995_RS18435	CJ995_RS18430	5	5	NCBI RefSeq
SH05	GCF_002750775.1	draft	7	pig	Bb I	split (3)	CJ997_RS21995	CJ997_RS22000	CJ997_RS24890	CJ997_RS23270	CJ997_RS23275	CJ997_RS23280	CJ997_RS23285	5	5	NCBI RefSeq
SO10328	GCF_000690015.1	draft	23	sea otter	Bb I	split (3)	L536_RS20750	L536_RS20755	--	L536_RS20535	L536_RS20530	L536_RS16455	L536_RS16460	4	4b	NCBI RefSeq
XX35	GCF_030758235.1	closed	7	pig	Bb I	intact	RAK14_RS07410	--	--	--	RAK14_RS07405	RAK14_RS07400	RAK14_RS07395	2	2a	NCBI RefSeq
C2020-1	JASAVN000000000	draft	109	rhesus monkey	Bb I	Intact	QJT94_13115	QJT94_13110	QJT94_13105	QJT94_13100	QJT94_13095	QJT94_13090	QJT94_13085	5	5	Primate Study
C2020-2	JASAVM000000000	draft	109	rhesus monkey	Bb I	Intact	QJT91_12850	QJT91_12855	QJT91_12860	QJT91_12865	QJT91_12870	QJT91_12875	QJT91_12880	5	5	Primate Study
C2020-3	JASAVL000000000	draft	109	rhesus monkey	Bb I	Intact	QJU52_09490	QJU52_09495	QJU52_09500	QJU52_09505	QJU52_09510	QJU52_09515	QJU52_09520	5	5	Primate Study
C2020-4	JASAVK000000000	draft	109	rhesus monkey	Bb I	Intact	QJU00_15110	QJU00_15115	QJU00_15120	QJU00_15125	QJU00_15130	QJU00_15135	QJU00_15140	5	5	Primate Study
C2020-5	JASAVJ000000000	draft	109	rhesus monkey	Bb I	Intact	QJT89_11425	QJT89_11430	QJT89_11435	QJT89_11440	QJT89_11445	QJT89_11450	QJT89_11455	5	5	Primate Study
M2020-5	JASAVI000000000	draft	111	baboon	Bb I	Split (2)	QJT93_18255	QJT93_18260	QJT93_18265	QJT93_20945	QJT93_20940	QJT93_20935	QJT93_20930	5	5	Primate Study
C2020-7	CP159788	closed	33	rhesus monkey	Bb I	Intact	QJT87_07325	QJT87_07320	QJT87_07315	QJT87_07310	QJT87_07305	QJT87_07300	QJT87_07295	5	5	Primate Study
C2020-8	CP124611	closed	109	rhesus monkey	Bb I	Intact	QCI01_07385	QCI01_07380	QCI01_07375	QCI01_07370	QCI01_07365	QCI01_07360	QCI01_07355	5	5	Primate Study
C2020-9	JASAVG000000000	draft	109	rhesus monkey	Bb I	Intact	QJU01_12430	QJU01_12425	QJU01_12420	QJU01_12415	QJU01_12410	QJU01_12405	QJU01_12400	5	5	Primate Study
C2020-10	JASAVF000000000	draft	109	rhesus monkey	Bb I	Intact	QJT84_08365	QJT84_08360	QJT84_08355	QJT84_08350	QJT84_08345	QJT84_08340	QJT84_08335	5	5	Primate Study
C2020-11	JASAVE000000000	draft	109	rhesus monkey	Bb I	Intact	QJT98_09605	QJT98_09600	QJT98_09595	QJT98_09590	QJT98_09585	QJT98_09580	QJT98_09575	5	5	Primate Study
C2020-12	JASAVD000000000	draft	109	rhesus monkey	Bb I	Intact	QJT88_19315	QJT88_19310	QJT88_19305	QJT88_19300	QJT88_19295	QJT88_19290	QJT88_19285	5	5	Primate Study
C2020-13	JASAVC000000000	draft	109	rhesus monkey	Bb I	Intact	QJT86_18855	QJT86_18860	QJT86_18865	QJT86_18870	QJT86_18875	QJT86_18880	QJT86_18885	5	5	Primate Study
C2020-14	JASAVB000000000	draft	109	rhesus monkey	Bb I	Intact	QJT85_17065	QJT85_17060	QJT85_17055	QJT85_17050	QJT85_17045	QJT85_17040	QJT85_17035	5	5	Primate Study
C2020-15	JASAVA000000000	draft	109	rhesus monkey	Bb I	Intact	QJT83_11000	QJT83_11005	QJT83_11010	QJT83_11015	QJT83_11020	QJT83_11025	QJT83_11030	5	5	Primate Study
M2020-1	CP159787	closed	111	baboon	Bb I	Intact	QJT97_07810	QJT97_07805	QJT97_07800	QJT97_07795	QJT97_07790	QJT97_07785	QJT97_07780	5	5	Primate Study
M2020-2	CP124610	closed	67	baboon	Bb II	Intact	QCI76_07355	--	--	--	QCI76_07350	QCI76_07345	QCI76_07340	2	2a	Primate Study
M2020-3	JASAVO000000000	draft	111	baboon	Bb I	Intact	QJT90_12755	QJT90_12750	QJT90_12745	QJT90_12740	QJT90_12735	QJT90_12730	QJT90_12725	5	5	Primate Study
M2020-4	CP124609	closed	67	baboon	Bb II	Intact	QCN28_07355	--	--	--	QCN28_07350	QCN28_07345	QCN28_07340	2	2a	Primate Study
D16-020124	JBBLMO000000000	draft	7	pig	Bb I	Intact	WLX37_09850	--	WLX37_09855	WLX37_09860	WLX37_09865	WLX37_09870	WLX37_09875	4	4a	Swine Study
D16-023682	JBBLMN000000000	draft	7	pig	Bb I	Intact	WLX56_09965	--	WLX56_09960	WLX56_09955	WLX56_09950	WLX56_09945	WLX56_09940	4	4a	Swine Study
D16-024762	JBBLMM000000000	draft	7	pig	Bb I	Intact	WLZ18_12200	WLZ18_12195	WLZ18_12190	WLZ18_12185	WLZ18_12180	WLZ18_12175	WLZ18_12170	5	5	Swine Study
D16-024771	JBBLML000000000	draft	7	pig	Bb I	Intact	WL582_11840	--	WL582_11845	WL582_11850	WL582_11855	WL582_11860	WL582_11865	4	4a	Swine Study
D16-030114	JBBLMK000000000	draft	7	pig	Bb I	Split (2)	WLX74_17930	WLX74_17925	WLX74_21215	WLX74_21210	WLX74_21205	WLX74_21200	WLX74_21195	5	5	Swine Study
D16-030796	JBBLMJ000000000	draft	7	pig	Bb I	Split (2)	WLX58_17545	--	WLX58_17550	--	WLX58_20865	WLX58_20860	WLX58_20855	3	3d	Swine Study
D16-039084	JBBLMI000000000	draft	7	pig	Bb I	Intact	WLX75_16800	WLX75_16805	WLX75_16810	WLX75_16815	WLX75_16820	WLX75_16825	WLX75_16830	5	5	Swine Study
D16-033247	JBBLMH000000000	draft	7	pig	Bb I	Intact	WLX13_11100	--	WLX13_11095	WLX13_11090	WLX13_11085	WLX13_11080	WLX13_11075	4	4a	Swine Study
D16-039453	JBBLMG000000000	draft	7	pig	Bb I	Intact	WLX16_12660	WLX16_12665	WLX16_12670	WLX16_12675	WLX16_12680	WLX16_12685	WLX16_12690	5	5	Swine Study
D16-041144	JBBLMF000000000	draft	7	pig	Bb I	Intact	WLX15_09675	--	WLX15_09680	WLX15_09685	WLX15_09690	WLX15_09695	WLX15_09700	4	4a	Swine Study
D16-042377	JBBLME000000000	draft	7	pig	Bb I	Intact	WLX35_07510	WLX35_07505	WLX35_07500	WLX35_07495	WLX35_07490	WLX35_07485	WLX35_07480	5	5	Swine Study
D16-045024	JBBLMD000000000	draft	7	pig	Bb I	Intact	WLX73_09300	WLX73_09295	WLX73_09290	WLX73_09285	WLX73_09280	WLX73_09275	WLX73_09270	5	5	Swine Study
D16-045784	JBBLMC000000000	draft	7	pig	Bb I	Intact	WLX76_13805	WLX76_13800	WLX76_13795	WLX76_13790	WLX76_13785	WLX76_13780	WLX76_13775	5	5	Swine Study
D16-046502	JBBLMB000000000	draft	7	pig	Bb I	Split (2)	WLX55_15550	WLX55_15555	WLX55_15560	WLX55_19310	WLX55_19315	WLX55_19320	WLX55_19325	5	5	Swine Study
D16-048087	JBBLMA000000000	draft	6	pig	Bb I	Intact	WLY25_12770	--	--	WLY25_12775	WLY25_12780	WLY25_12785	WLY25_12790	3	3b	Swine Study
D16-048258	JBBLLZ000000000	draft	7	pig	Bb I	Split (2)	WLZ19_16785	WLZ19_16780	WLZ19_19920	WLZ19_19915	WLZ19_19910	WLZ19_19905	WLZ19_19900	5	5	Swine Study
D16-049392	CP162901	closed	7	pig	Bb I	Intact	AB4852_07700	AB4852_07695	AB4852_07690	AB4852_07685	AB4852_07680	AB4852_07675	AB4852_07670	5	5	Swine Study
D16-050946	JBBLLY000000000	draft	7	pig	Bb I	Intact	WLW93_15245	--	--	--	--	WLW93_15255	WLW93_15260	2	2b	Swine Study
D16-051377	JBBLLX000000000	draft	7	pig	Bb I	Intact	WLX38_16000	WLX38_16005	WLX38_16010	WLX38_16015	WLX38_16020	WLX38_16025	WLX38_16030	5	5	Swine Study
D17-001406	JBBLLW000000000	draft	6	pig	Bb I	Intact	WLX09_15005	--	--	WLX09_15010	WLX09_15015	WLX09_15020	WLX09_15025	3	3b	Swine Study
D17-003208	JBBLLV000000000	draft	7	pig	Bb I	Intact	WLX34_16450	WLX34_16445	WLX34_16440	WLX34_16435	WLX34_16430	WLX34_16425	WLX34_16420	5	5	Swine Study
D17-003391	JBBLLU000000000	draft	7	pig	Bb I	Intact	WLX36_09075	WLX36_09080	WLX36_09085	WLX36_09090	WLX36_09095	WLX36_09100	WLX36_09105	5	5	Swine Study
D17-004227	JBBLLT000000000	draft	7	pig	Bb I	Intact	WLX12_05885	WLX12_05890	WLX12_05895	WLX12_05900	WLX12_05905	WLX12_05910	WLX12_05915	5	5	Swine Study
D17-004247	JBBLLS000000000	draft	7	pig	Bb I	Intact	WLX54_11530	WLX54_11525	WLX54_11520	WLX54_11515	WLX54_11510	WLX54_11505	WLX54_11500	5	5	Swine Study
D17-005511	JBBLLR000000000	draft	7	pig	Bb I	Intact	WLW89_11490	WLW89_11495	WLW89_11500	WLW89_11505	WLW89_11510	WLW89_11515	WLW89_11520	5	5	Swine Study
D17-007153	JBBLLQ000000000	draft	7	pig	Bb I	Intact	WLX17_14985	WLX17_14980	WLX17_14975	WLX17_14970	WLX17_14965	WLX17_14960	WLX17_14955	5	5	Swine Study
D17-008934	JBBLLP000000000	draft	7	pig	Bb I	Intact	WLZ02_13010	--	WLZ02_13005	WLZ02_13000	WLZ02_12995	WLZ02_12990	WLZ02_12985	4	4a	Swine Study
D17-011333	JBBLLO000000000	draft	7	pig	Bb I	Intact	WLW90_11485	WLW90_11480	WLW90_11475	WLW90_11470	WLW90_11465	WLW90_11460	WLW90_11455	5	5	Swine Study
D17-015854	JBBLLN000000000	draft	7	pig	Bb I	Intact	WLY07_12970	WLY07_12975	--	--	WLY07_12980	WLY07_12985	WLY07_12990	3	3c	Swine Study
D17-015841	JBBLLM000000000	draft	7	pig	Bb I	Intact	WLW80_15475	WLW80_15470	WLW80_15465	WLW80_15460	WLW80_15455	WLW80_15450	WLW80_15445	5	5	Swine Study
D17-024028	JBBLLL000000000	draft	7	pig	Bb I	Intact	WLW92_15815	--	WLW92_15820	WLW92_15825	WLW92_15830	WLW92_15835	WLW92_15840	4	4a	Swine Study
D16-043487	JBBLLK000000000	draft	7	pig	Bb I	Split (2)	WLW84_17575	--	WLW84_17570	WLW84_17565	WLW84_21415	WLW84_21420	WLW84_21425	4	4a	Swine Study
D16-040952	JBBLLJ000000000	draft	7	pig	Bb I	Intact	WLW91_11835	WLW91_11830	WLW91_11825	WLW91_11820	WLW91_11815	WLW91_11810	WLW91_11805	5	5	Swine Study
D17-024099	JBBLLI000000000	draft	7	pig	Bb I	Intact	WLW87_11415	--	WLW87_11420	WLW87_11425	WLW87_11430	WLW87_11435	WLW87_11440	4	4a	Swine Study
D17-023076	JBBLLH000000000	draft	7	pig	Bb I	Intact	WLY24_16070	WLY24_16075	WLY24_16080	WLY24_16085	WLY24_16090	WLY24_16095	WLY24_16100	5	5	Swine Study
D17-021385	JBBLLG000000000	draft	7	pig	Bb I	Intact	WLW86_19245	--	WLW86_19250	WLW86_19255	--	WLW86_19260	WLW86_19265	3	3e	Swine Study
D17-017398	JBBLLF000000000	draft	7	pig	Bb I	Intact	WLW83_07830	WLW83_07835	WLW83_07840	WLW83_07845	WLW83_07850	WLW83_07855	WLW83_07860	5	5	Swine Study
D16-020409	JBBLLE000000000	draft	7	pig	Bb I	Split (2)	WLW66_14860	WLW66_14855	WLW66_19435	WLW66_19430	WLW66_19425	WLW66_19420	WLW66_19415	5	5	Swine Study
D16-012499	JBBLLD000000000	draft	7	pig	Bb I	Intact	WLX14_11030	--	--	--	WLX14_11035	WLX14_11040	WLX14_11045	2	2a	Swine Study
D16-029575	JBBLLC000000000	draft	7	pig	Bb I	Intact	WLX33_10435	--	WLX33_10430	WLX33_10425	WLX33_10420	WLX33_10415	WLX33_10410	4	4a	Swine Study
D16-025573	JBBLLB000000000	draft	7	pig	Bb I	Intact	WLW47_14140	WLW47_14145	WLW47_14150	WLW47_14155	WLW47_14160	WLW47_14165	WLW47_14170	5	5	Swine Study
D16-040083	JBBLLA000000000	draft	7	pig	Bb I	Split (2)	WLW85_16795	WLW85_16800	WLW85_20035	WLW85_20040	WLW85_20045	WLW85_20050	WLW85_20055	5	5	Swine Study
D16-037224	JBBLKZ000000000	draft	7	pig	Bb I	Split (2)	WLW88_22045	WLW88_22050	--	WLW88_19560	WLW88_19565	WLW88_19570	WLW88_19575	4	4b	Swine Study
D17-007240	JBBLKY000000000	draft	7	pig	Bb I	Intact	WLX11_13505	--	WLX11_13510	WLX11_13515	WLX11_13520	WLX11_13525	WLX11_13530	4	4a	Swine Study
D16-005794	JBBLKX000000000	draft	7	pig	Bb I	Intact	WLX10_09760	WLX10_09765	WLX10_09770	WLX10_09775	WLX10_09780	WLX10_09785	WLX10_09790	5	5	Swine Study
D17-007784	JBBLKW000000000	draft	7	pig	Bb I	Intact	WLW46_12410	WLW46_12405	WLW46_12400	WLW46_12395	WLW46_12390	WLW46_12385	WLW46_12380	5	5	Swine Study
D17-007548	JBBLKV000000000	draft	7	pig	Bb I	Intact	WLW65_12920	--	--	WLW65_12915	WLW65_12910	WLW65_12905	WLW65_12900	3	3b	Swine Study
D17-009543	JBBLKU000000000	draft	7	pig	Bb I	Intact	WLW63_17070	WLW63_17065	WLW63_17060	WLW63_17055	WLW63_17050	WLW63_17045	WLW63_17040	5	5	Swine Study
D17-008867	JBBLKT000000000	draft	7	pig	Bb I	Intact	WLW45_09620	WLW45_09625	WLW45_09630	WLW45_09635	WLW45_09640	WLW45_09645	WLW45_09650	5	5	Swine Study
D17-012749	JBBLKS000000000	draft	7	pig	Bb I	Split (2)	WLV52_16565	WLV52_16570	WLV52_16575	WLV52_16580	WLV52_20665	WLV52_20670	WLV52_20675	5	5	Swine Study
D17-012710	JBBLKR000000000	draft	7	pig	Bb I	Intact	WLV51_14125	WLV51_14120	WLV51_14115	WLV51_14110	WLV51_14105	WLV51_14100	WLV51_14095	5	5	Swine Study
D17-015467	JBBLKQ000000000	draft	7	pig	Bb I	Intact	WLV74_13325	WLV74_13320	WLV74_13315	WLV74_13310	WLV74_13305	WLV74_13300	WLV74_13295	5	5	Swine Study
D17-013380	JBBLKP000000000	draft	7	pig	Bb I	Split (2)	WLV73_17520	WLV73_17525	WLV73_17530	--	WLV73_20990	WLV73_20985	WLV73_20980	4	4c	Swine Study
D16-051012	JBBLKO000000000	draft	7	pig	Bb I	Intact	WLU97_13970	WLU97_13965	WLU97_13960	WLU97_13955	WLU97_13950	WLU97_13945	WLU97_13940	5	5	Swine Study
D16-050964	JBBLKN000000000	draft	7	pig	Bb I	Intact	WLU89_12300	WLU89_12305	WLU89_12310	WLU89_12315	WLU89_12320	WLU89_12325	WLU89_12330	5	5	Swine Study
D16-009001	JBBLKM000000000	draft	7	pig	Bb I	Intact	WLV32_09105	WLV32_09100	WLV32_09095	WLV32_09090	WLV32_09085	WLV32_09080	WLV32_09075	5	5	Swine Study
D16-006047	JBBLKL000000000	draft	7	pig	Bb I	Intact	WLV67_11615	WLV67_11610	WLV67_11605	WLV67_11600	WLV67_11595	WLV67_11590	WLV67_11585	5	5	Swine Study
D16-010616	JBBLKK000000000	draft	7	pig	Bb I	Intact	WLV53_07480	WLV53_07475	WLV53_07470	WLV53_07465	WLV53_07460	WLV53_07455	WLV53_07450	5	5	Swine Study
D16-009793	JBBLKJ000000000	draft	7	pig	Bb I	Intact	WLW48_06310	WLW48_06315	WLW48_06320	WLW48_06325	WLW48_06330	WLW48_06335	WLW48_06340	5	5	Swine Study
D17-003332	JBBLKI000000000	draft	7	pig	Bb I	Intact	WLV03_08705	WLV03_08700	WLV03_08695	WLV03_08690	WLV03_08685	WLV03_08680	WLV03_08675	5	5	Swine Study
D16-051308	JBBLKH000000000	draft	7	pig	Bb I	Intact	WLV90_11145	--	WLV90_11140	WLV90_11135	WLV90_11130	WLV90_11125	WLV90_11120	4	4a	Swine Study
D17-005181	JBBLKG000000000	draft	7	pig	Bb I	Intact	WLV50_13185	WLV50_13180	WLV50_13175	WLV50_13170	WLV50_13165	WLV50_13160	WLV50_13155	5	5	Swine Study
D17-005027	JBBLKF000000000	draft	7	pig	Bb I	Split (2)	WLV91_18070	WLV91_18065	WLV91_18060	WLV91_18055	WLV91_21670	WLV91_21675	WLV91_21680	5	5	Swine Study
D17-019755	JBBLKE000000000	draft	7	pig	Bb I	Intact	WLV30_14800	WLV30_14795	WLV30_14790	WLV30_14785	WLV30_14780	WLV30_14775	WLV30_14770	5	5	Swine Study
D17-024432	JBBLKD000000000	draft	7	pig	Bb I	Split (2)	WLU81_18425	WLU81_18430	--	WLU81_20900	WLU81_20895	WLU81_20890	WLU81_20885	4	4b	Swine Study
D17-016507	JBBLKC000000000	draft	7	pig	Bb I	Split (2)	WLV97_16085	WLV97_16090	WLV97_19530	WLV97_19535	WLV97_19540	WLV97_19545	WLV97_19550	5	5	Swine Study
D17-019744	JBBLKB000000000	draft	6	pig	Bb I	Intact	WLV02_10535	--	--	WLV02_10540	WLV02_10545	WLV02_10550	WLV02_10555	3	3b	Swine Study
D17-014057	JBBLKA000000000	draft	7	pig	Bb I	Split (2)	WLU61_12735	--	WLU61_12740	WLU61_17455	WLU61_17460	WLU61_17465	WLU61_17470	4	4a	Swine Study
D17-011508	JBBLJZ000000000	draft	7	pig	Bb I	Intact	WLW13_09440	WLW13_09435	WLW13_09430	WLW13_09425	WLW13_09420	WLW13_09415	WLW13_09410	5	5	Swine Study
D17-011401	JBBLJY000000000	draft	6	pig	Bb I	Intact	WLV72_14360	--	--	WLV72_14365	WLV72_14370	WLV72_14375	WLV72_14380	3	3b	Swine Study
D17-010455	JBBLJX000000000	draft	7	pig	Bb I	Intact	WLV55_12160	WLV55_12165	WLV55_12170	WLV55_12175	WLV55_12180	WLV55_12185	WLV55_12190	5	5	Swine Study
D17-000449	JBBLJW000000000	draft	7	pig	Bb I	Intact	WLU70_14650	WLU70_14655	WLU70_14660	--	WLU70_14665	WLU70_14670	WLU70_14675	4	4c	Swine Study
D16-052474	JBBLJV000000000	draft	7	pig	Bb I	Intact	WLV01_12325	--	WLV01_12330	WLV01_12335	WLV01_12340	WLV01_12345	WLV01_12350	4	4a	Swine Study
D16-051599	JBBLJU000000000	draft	7	pig	Bb I	Intact	WLV22_16015	WLV22_16010	WLV22_16005	WLV22_16000	WLV22_15995	WLV22_15990	WLV22_15985	5	5	Swine Study
D16-051194	JBBLJT000000000	draft	7	pig	Bb I	Intact	WLV06_14480	WLV06_14475	WLV06_14470	WLV06_14465	WLV06_14460	WLV06_14455	WLV06_14450	5	5	Swine Study
D16-047428	CP162650	closed	6	pig	Bb I	Intact	AB4067_07700	--	--	AB4067_07695	AB4067_07690	AB4067_07685	AB4067_07680	3	3b	Swine Study
D16-046248	JBBLJS000000000	draft	7	pig	Bb I	Intact	WLV31_13980	--	WLV31_13985	WLV31_13990	WLV31_13995	WLV31_14000	WLV31_14005	4	4a	Swine Study
D16-045868	JBBLJR000000000	draft	7	pig	Bb I	Intact	WLU67_11505	--	WLU67_11500	WLU67_11495	WLU67_11490	WLU67_11485	WLU67_11480	4	4a	Swine Study
D16-042970	JBBLJQ000000000	draft	7	pig	Bb I	Intact	WLU62_10205	--	WLU62_10210	WLU62_10215	WLU62_10220	WLU62_10225	WLU62_10230	4	4a	Swine Study
D16-030598	JBBLJP000000000	draft	7	pig	Bb I	Intact	WLV29_07730	WLV29_07735	WLV29_07740	WLV29_07745	WLV29_07750	WLV29_07755	WLV29_07760	5	5	Swine Study
D16-029624	JBBLJO000000000	draft	7	pig	Bb I	Intact	WLV54_12105	WLV54_12100	WLV54_12095	WLV54_12090	WLV54_12085	WLV54_12080	WLV54_12075	5	5	Swine Study
D16-049708	JBBLJN000000000	draft	7	pig	Bb I	Intact	WLU71_08125	WLU71_08120	WLU71_08115	WLU71_08110	WLU71_08105	WLU71_08100	WLU71_08095	5	5	Swine Study
D16-028640	JBBLJM000000000	draft	7	pig	Bb I	Intact	WLU98_04145	WLU98_04140	WLU98_04135	WLU98_04130	WLU98_04125	WLU98_04120	WLU98_04115	5	5	Swine Study
D16-026119	JBBLJL000000000	draft	7	pig	Bb I	Split (2)	WLU64_22615	WLU64_22620	WLU64_16735	WLU64_16730	WLU64_16725	WLU64_16720	WLU64_16715	5	5	Swine Study
D16-050573	JBBLJK000000000	draft	7	pig	Bb I	Split (2)	WLU95_16345	WLU95_16340	WLU95_16335	WLU95_20305	WLU95_20310	WLU95_20315	WLU95_20320	5	5	Swine Study
D16-048762	JBBLJJ000000000	draft	7	pig	Bb I	Intact	WLV20_12105	WLV20_12100	WLV20_12095	WLV20_12090	WLV20_12085	WLV20_12080	WLV20_12075	5	5	Swine Study
D16-048635	JBBLJI000000000	draft	7	pig	Bb I	Intact	WLV04_13835	WLV04_13840	WLV04_13845	WLV04_13850	WLV04_13855	WLV04_13860	WLV04_13865	5	5	Swine Study
D16-038807	JBBLJH000000000	draft	7	pig	Bb I	Intact	WLU93_11750	WLU93_11745	WLU93_11740	WLU93_11735	WLU93_11730	WLU93_11725	WLU93_11720	5	5	Swine Study
D16-037085	JBBLJG000000000	draft	7	pig	Bb I	Intact	WLV33_13255	WLV33_13260	WLV33_13265	WLV33_13270	WLV33_13275	WLV33_13280	WLV33_13285	5	5	Swine Study
D17-018987	JBBLJF000000000	draft	7	pig	Bb I	Split (2)	WLV93_16075	WLV93_16080	WLV93_16085	WLV93_16090	WLV93_19480	WLV93_19485	WLV93_19490	5	5	Swine Study
D17-020879	JBBLJE000000000	draft	7	pig	Bb I	Split (2)	WLU55_12845	WLU55_12840	WLU55_17075	WLU55_17080	WLU55_17085	WLU55_17090	WLU55_17095	5	5	Swine Study
D16-043337	JBBLJD000000000	draft	7	pig	Bb I	Intact	WLV27_08920	WLV27_08925	WLV27_08930	WLV27_08935	WLV27_08940	WLV27_08945	WLV27_08950	5	5	Swine Study
D17-003798	JBBLJC000000000	draft	7	pig	Bb I	Intact	WLU96_11655	WLU96_11650	WLU96_11645	WLU96_11640	WLU96_11635	WLU96_11630	WLU96_11625	5	5	Swine Study
D16-049550	JBBLJB000000000	draft	7	pig	Bb I	Intact	WLV49_15940	--	WLV49_15935	WLV49_15930	WLV49_15925	WLV49_15920	WLV49_15915	4	4a	Swine Study
D16-045206	JBBLJA000000000	draft	7	pig	Bb I	Intact	WLU69_12795	WLU69_12790	WLU69_12785	WLU69_12780	WLU69_12775	WLU69_12770	WLU69_12765	5	5	Swine Study
D17-015166	JBBLIZ000000000	draft	7	pig	Bb I	Intact	WLU63_13140	WLU63_13135	WLU63_13130	WLU63_13125	WLU63_13120	WLU63_13115	WLU63_13110	5	5	Swine Study
D17-013935	JBBLIY000000000	draft	7	pig	Bb I	Intact	WLV00_14320	WLV00_14315	WLV00_14310	WLV00_14305	WLV00_14300	WLV00_14295	WLV00_14290	5	5	Swine Study
D17-016909	JBBLIX000000000	draft	7	pig	Bb I	Split (2)	WLU94_19550	--	WLU94_19555	WLU94_19560	WLU94_21675	WLU94_21670	WLU94_21665	4	4a	Swine Study
D17-002942	JBBLIW000000000	draft	7	pig	Bb I	Intact	WLU53_21870	WLU53_21865	WLU53_21860	WLU53_21855	WLU53_21850	WLU53_21845	WLU53_21840	5	5	Swine Study
D17-000951	JBBLIV000000000	draft	7	pig	Bb I	Intact	WLU38_22225	WLU38_22230	WLU38_22235	WLU38_22240	WLU38_22245	WLU38_22250	WLU38_22255	5	5	Swine Study
D17-000792	JBBLIU000000000	draft	7	pig	Bb I	Intact	WLU29_21200	--	WLU29_21195	WLU29_21190	WLU29_21185	WLU29_21180	WLU29_21175	4	4a	Swine Study
D17-017458	JBBLIT000000000	draft	7	pig	Bb I	Intact	WLV94_21455	--	WLV94_21450	WLV94_21445	WLV94_21440	WLV94_21435	WLV94_21430	4	4a	Swine Study
D16-039610	JBBLIS000000000	draft	7	pig	Bb I	Intact	WLU31_22210	WLU31_22215	WLU31_22220	WLU31_22225	WLU31_22230	WLU31_22235	WLU31_22240	5	5	Swine Study
D16-039331	JBBLIR000000000	draft	7	pig	Bb I	Split (2)	WLU99_23440	--	WLU99_23445	WLU99_23450	WLU99_24240	WLU99_24235	WLU99_24230	4	4a	Swine Study
D16-039234	JBBLIQ000000000	draft	6	pig	Bb I	Intact	WLV05_22125	--	--	WLV05_22120	WLV05_22115	WLV05_22110	WLV05_22105	3	3b	Swine Study
D16-021953	JBBLIP000000000	draft	7	pig	Bb I	Intact	WLU30_17365	WLU30_17370	WLU30_17375	WLU30_17380	WLU30_17385	WLU30_17390	WLU30_17395	5	5	Swine Study
D16-038173	JBBLIO000000000	draft	7	pig	Bb I	Intact	WLU77_13335	--	WLU77_13340	WLU77_13345	WLU77_13350	WLU77_13355	WLU77_13360	4	4a	Swine Study
D16-008326	JBBLIN000000000	draft	7	pig	Bb I	Intact	WLV08_09710	WLV08_09715	WLV08_09720	WLV08_09725	WLV08_09730	WLV08_09735	WLV08_09740	5	5	Swine Study
D16-015472	JBBLIM000000000	draft	7	pig	Bb I	Intact	WLU92_16650	--	WLU92_16655	WLU92_16660	WLU92_16665	WLU92_16670	WLU92_16675	4	4a	Swine Study
D16-006557	JBBLIL000000000	draft	7	pig	Bb I	Intact	WLW21_22615	WLW21_22610	WLW21_22605	WLW21_22600	WLW21_22595	WLW21_22590	WLW21_22585	5	5	Swine Study
D16-008838	JBBLIK000000000	draft	7	pig	Bb I	Split (2)	WLU22_23190	WLU22_23195	WLU22_23200	WLU22_23745	WLU22_23740	WLU22_23735	WLU22_23730	5	5	Swine Study
D16-005641	JBBLIJ000000000	draft	6	pig	Bb I	Intact	WLU05_23710	--	--	WLU05_23715	WLU05_23720	WLU05_23725	WLU05_23730	3	3b	Swine Study
D16-020973	JBBLII000000000	draft	7	pig	Bb I	Split (2)	WLU65_23295	WLU65_23290	WLU65_23870	WLU65_23875	WLU65_23880	WLU65_23885	WLU65_23890	5	5	Swine Study
D16-004964	JBBLIH000000000	draft	7	pig	Bb I	Intact	WLU04_22965	WLU04_22960	WLU04_22955	WLU04_22950	WLU04_22945	WLU04_22940	WLU04_22935	5	5	Swine Study
D15-062629	JBBLIG000000000	draft	7	pig	Bb I	Split (2)	WLU09_23525	WLU09_23530	WLU09_23535	WLU09_23915	WLU09_23910	WLU09_23905	WLU09_23900	5	5	Swine Study
D15-062628	JBBLIF000000000	draft	7	pig	Bb I	Split (2)	WLU39_23165	WLU39_23160	WLU39_23740	WLU39_23745	WLU39_23750	WLU39_23755	WLU39_23760	5	5	Swine Study
D15-061719	JBBLIE000000000	draft	7	pig	Bb I	Intact	WLV28_22520	WLV28_22515	WLV28_22510	WLV28_22505	WLV28_22500	WLV28_22495	WLV28_22490	5	5	Swine Study
D15-061722	JBBLID000000000	draft	7	pig	Bb I	Intact	WLV96_22185	WLV96_22190	WLV96_22195	WLV96_22200	WLV96_22205	WLV96_22210	WLV96_22215	5	5	Swine Study
D16-003824	JBBLIC000000000	draft	7	pig	Bb I	Intact	WLU91_16335	WLU91_16340	WLU91_16345	WLU91_16350	WLU91_16355	WLU91_16360	WLU91_16365	5	5	Swine Study
D15-056335	JBBLIB000000000	draft	7	pig	Bb I	Intact	WLU37_13725	WLU37_13730	WLU37_13735	WLU37_13740	WLU37_13745	WLU37_13750	WLU37_13755	5	5	Swine Study
D15-056069	JBBLIA000000000	draft	7	pig	Bb I	Intact	WLU58_22000	WLU58_21995	WLU58_21990	WLU58_21985	WLU58_21980	WLU58_21975	WLU58_21970	5	5	Swine Study
D15-055809	JBBLHZ000000000	draft	7	pig	Bb I	Intact	WLU32_22340	WLU32_22335	WLU32_22330	WLU32_22325	WLU32_22320	WLU32_22315	WLU32_22310	5	5	Swine Study
D16-006878	JBBLHY000000000	draft	7	pig	Bb I	Intact	WLU25_22495	WLU25_22500	WLU25_22505	WLU25_22510	WLU25_22515	WLU25_22520	WLU25_22525	5	5	Swine Study
D16-005974	JBBLHX000000000	draft	7	pig	Bb I	Split (2)	WLU66_23480	WLU66_23485	WLU66_24290	WLU66_24285	WLU66_24280	WLU66_24275	WLU66_24270	5	5	Swine Study
D16-008172	JBBLHW000000000	draft	7	pig	Bb I	Intact	WLV92_23360	WLV92_23355	WLV92_23350	WLV92_23345	WLV92_23340	WLV92_23335	WLV92_23330	5	5	Swine Study
D16-008137	JBBLHV000000000	draft	7	pig	Bb I	Intact	WLU07_22875	WLU07_22870	WLU07_22865	WLU07_22860	WLU07_22855	WLU07_22850	WLU07_22845	5	5	Swine Study
D16-008125	JBBLHU000000000	draft	7	pig	Bb I	Intact	WLU68_22765	--	WLU68_22770	WLU68_22775	WLU68_22780	WLU68_22785	WLU68_22790	4	4a	Swine Study
D16-006978	JBBLHT000000000	draft	7	pig	Bb I	Intact	WLU90_22980	WLU90_22975	WLU90_22970	WLU90_22965	WLU90_22960	WLU90_22955	WLU90_22950	5	5	Swine Study
D16-006818	JBBLHS000000000	draft	7	pig	Bb I	Intact	WLU06_22525	WLU06_22520	WLU06_22515	WLU06_22510	WLU06_22505	WLU06_22500	WLU06_22495	5	5	Swine Study
D16-019368	JBBLHR000000000	draft	7	pig	Bb I	Split (2)	WLU26_23035	WLU26_23040	WLU26_23045	WLU26_23050	WLU26_23755	WLU26_23750	WLU26_23745	5	5	Swine Study
D16-021147	JBBLHQ000000000	draft	7	pig	Bb I	Intact	WLU34_18355	--	WLU34_18350	WLU34_18345	WLU34_18340	WLU34_18335	WLU34_18330	4	4a	Swine Study
D16-016991	JBBLHP000000000	draft	7	pig	Bb I	Split (2)	WLV95_22660	WLV95_22655	WLV95_23515	WLV95_23520	WLV95_23525	WLV95_23530	WLV95_23535	5	5	Swine Study
D16-010374	JBBLHO000000000	draft	7	pig	Bb I	Intact	WLV26_22960	WLV26_22955	WLV26_22950	WLV26_22945	WLV26_22940	WLV26_22935	WLV26_22930	5	5	Swine Study
D16-011513	JBBLHN000000000	draft	7	pig	Bb I	Intact	WLU27_23335	--	WLU27_23340	WLU27_23345	WLU27_23350	WLU27_23355	WLU27_23360	4	4a	Swine Study
D16-014636	JBBLHM000000000	draft	7	pig	Bb I	Split (2)	WLU35_23270	--	WLU35_23275	WLU35_23280	WLU35_23975	WLU35_23970	WLU35_23965	4	4a	Swine Study
D16-014064	JBBLHL000000000	draft	7	pig	Bb I	Intact	WLU10_22050	--	WLU10_22045	WLU10_22040	WLU10_22035	WLU10_22030	WLU10_22025	4	4a	Swine Study
D16-20785	JBBLHF000000000	draft	7	pig	Bb I	Intact	WLU40_22125	--	WLU40_22120	WLU40_22115	WLU40_22110	WLU40_22105	WLU40_22100	4	4a	Swine Study
59323	JBBLHK000000000	draft	12	cat	Bb I	Intact	WLU33_23345	WLU33_23350	--	WLU33_23355	WLU33_23360	WLU33_23365	WLU33_23370	4	4b	Other
59324	JBBLHJ000000000	draft	unknown	turkey	Bb I	Intact	WLU28_22545	--	WLU28_22550	WLU28_22555	WLU28_22560	WLU28_22565	WLU28_22570	4	4a	Other
59325	JBBLHI000000000	draft	12	misc mammal	Bb I	Intact	WLU36_23565	WLU36_23570	--	WLU36_23575	WLU36_23580	WLU36_23585	WLU36_23590	4	4b	Other
59326	JBBLHH000000000	draft	27	dog	Bb I	Split (2)	WLU08_24725	WLU08_24730	WLU08_24735	WLU08_24740	WLU08_24895	WLU08_24890	WLU08_24885	5	5	Other
59327	JBBLHG000000000	draft	13	dog	Bb I	Intact	WLV07_22155	--	WLV07_22160	WLV07_22165	WLV07_22170	WLV07_22175	WLV07_22180	4	4a	Other
Total Number of Genes Identified in Genome Assemblies:							259	180	210	243	253	259	259
	These counts include pseudogenes
	The fp4 gene from D16-050946 is not present in this table, the entry for that isolate is highlighted										Cluster Type Counts:		Cluster Type 5		146
													Cluster Type 4a		56
	Yellow= The fimbrial protein 4 gene is not listed in table but strain D16-050946 harbors the gene within the fimX locus												Cluster Type 4b		26
	Locus_tag in Red Text= pseudogene (frameshifted, truncated)												Cluster Type 4c		4
	Cluster Type in Grey Italics= fimX cluster is split between two or more contigs												Cluster Type 3a		2
													Cluster Type 3b		12
	Swine Study:	Nicholson TL, Shore SM. Comparative analysis of antimicrobial resistance and genetic diversity of Bordetella bronchiseptica isolates obtained from swine within the United States.											Cluster Type 3c		2
		Front Microbiol. 2024;15:1501373											Cluster Type 3d		1
													Cluster Type 3e		1
	Primate Study:	Nicholson TL, Shore SM, Wang Y, Zimmerman L, Merkel TJ. Genetic diversity of Bordetella bronchiseptica isolates obtained from primates. Front Microbiol. 2025;16:1571660											Cluster Type 2a		6
													Cluster Type 2b		1
													Cluster Type 2c		2
