# Supplementary material for: Comparative analysis of the diversity within the B. bronchiseptica fimX locus
Source: PLoS One. 2026 Mar 2;21(3):e0342754. doi: 10.1371/journal.pone.0342754 (PMC12952627; doi:10.1371/journal.pone.0342754)
Supplement: S2 Table — The table lists the representative nucleotide and protein sequences in the format “strain name: locus_tag number: fimbrial subunit type name”; “fp3” = fimbrial protein 3, “fp1” = fimbrial protein 1, “fp4” = fimbrial protein 4, “UG” = unique group. (XLSX) [file pone.0342754.s002.xlsx]

## Sheet: Sheet1
Fimbrial Subunit Type Gene Name	Representative DNA Sequence Name	DNA Sequence Group	# of Identical Genes in Group	Total number of representative DNA sequences		Fimbrial Subunit Type Protein Name	Representative Protein Sequence Name	Protein Sequence Group	DNA Groups w/Identical AA Seq	# Identical Proteins in Group
fp3	D755:B7P00_RS16675:fp3	fp3_1	105	178		fp3	RB50:AYT36_RS17420:fp3	fp3_3	fp3_1, fp3_2	163
	CBER2020-8:QCI01_07380:fp3	fp3_2	44				F709:B9G73_RS16770:fp3	fp3_4		8
	RB50:AYT36_RS17420:fp3	fp3_3	14				MBORD681:L520_RS23495:fp3	fp3_5		2
	F709:B9G73_RS16770:fp3	fp3_4	8				E013:AZ24_RS21720:fp3	fp3_UG1		1
	MBORD681:L520_RS23495:fp3	fp3_5	2				MBORD591:L510_RS06885:fp3	fp3_UG2		1
	E013:AZ24_RS21720:fp3	fp3_UG1	1				MBORD731:L523_RS22125:fp3	fp3_UG4		1
	MBORD591:L510_RS06885:fp3	fp3_UG2	1				MO149:BN115_RS16300:fp3	fp3_UG5	fp3_UG3	2
	MBORD707:L522_RS05720:fp3	fp3_UG3	1			fp1	D16-049392:AB4852_07690:fp1	fp1_1		71
	MBORD731:L523_RS22125:fp3	fp3_UG4	1				CBER2020-8:QCI01_07375:fp1	fp1_2		46
	MO149:BN115_RS16300:fp3	fp3_UG5	1				D15-055809:WLU32_22330:fp1	fp1_3		27
fp1	D16-049392:AB4852_07690:fp1	fp1_1	71				D16-014064:WLU10_22045:fp1	fp1_4	fp1_UG6	28
	CBER2020-8:QCI01_07375:fp1	fp1_2	46				FDAARGOS_693:FOC01_RS04980:fp1	fp1_5		11
	D15-055809:WLU32_22330:fp1	fp1_3	27				KM22.closed:CJ015_RS07650:fp1	fp1_6		5
	D16-014064:WLU10_22045:fp1	fp1_4	27				59327:WLV07_22160:fp1	fp1_7		3
	FDAARGOS_693:FOC01_RS04980:fp1	fp1_5	11				I328:BBB44_RS16305:fp1	fp1_8		2
	KM22.closed:CJ015_RS07650:fp1	fp1_6	5				F-1:L542_RS12920:fp1	fp1_9		2
	59327:WLV07_22160:fp1	fp1_7	3				FDAARGOS_542:EGT23_RS17045:fp1	fp1_10		2
	I328:BBB44_RS16305:fp1	fp1_8	2				D16-011513:WLU27_23340:fp1	fp1_11		2
	F-1:L542_RS12920:fp1	fp1_9	2				B20-10725633:AZ21_RS02175:fp1	fp1_12		2
	FDAARGOS_542:EGT23_RS17045:fp1	fp1_10	2				253:BN112_RS06245:fp1	fp1_UG1		1
	D16-011513:WLU27_23340:fp1	fp1_11	2				59324:WLU28_22550:fp1	fp1_UG2		1
	B20-10725633:AZ21_RS02175:fp1	fp1_12	2				D16-20785:WLU40_22120:fp1	fp1_UG3		1
	253:BN112_RS06245:fp1	fp1_UG1	1				D16-041144:WLX15_09680:fp1	fp1_UG4		1
	59324:WLU28_22550:fp1	fp1_UG2	1				D755:B7P00_RS16680:fp1	fp1_UG5		1
	D16-20785:WLU40_22120:fp1	fp1_UG3	1				MBORD678:L519_RS05230:fp1	fp1_UG7		1
	D16-041144:WLX15_09680:fp1	fp1_UG4	1				MBORD707:L522_RS15470:fp1	fp1_UG8		1
	D755:B7P00_RS16680:fp1	fp1_UG5	1			fimN	KM22.closed:CJ015_RS07645:fimN	fimN_1	fimN_2, fimN_9, fimN_UG9	184
	E001:B7P04_RS16750:fp1	fp1_UG6	1				MBORD635:L514_RS22080:fimN	fimN_4	fimN_UG6	11
	MBORD678:L519_RS05230:fp1	fp1_UG7	1				D16-047428:AB4067_07695:fimN	fimN_5		8
	MBORD707:L522_RS15470:fp1	fp1_UG8	1				I943:B7P02_RS17265:fimN	fimN_6		5
fimN	KM22.closed:CJ015_RS07645:fimN	fimN_1	158				A345:CS343_RS17280:fimN	fimN_7		3
	253:BN112_RS06250:fimN	fimN_2	22				B20-10725633:AZ21_RS02180:fimN	fimN_8		3
	FDAARGOS_693:FOC01_RS04985:fimN	fimN_3	12				CA90BB1334:L494_RS24270:fimN	fimN_10	fimN_3	15
	MBORD635:L514_RS22080:fimN	fimN_4	10				RB50:AYT36_RS17425:fimN	fimN_11		2
	D16-047428:AB4067_07695:fimN	fimN_5	8				I328:BBB44_RS16310:fimN	fimN_12		2
	I943:B7P02_RS17265:fimN	fimN_6	5				FMDBb1:F7D00_RS23955:fimN	fimN_13		2
	A345:CS343_RS17280:fimN	fimN_7	3				D16-046502:WLX55_19310:fimN	fimN_UG1		1
	B20-10725633:AZ21_RS02180:fimN	fimN_8	3				D17-007548:WLW65_12915:fimN	fimN_UG2		1
	MDA2020-1:QJT97_07795:fimN	fimN_9	3				F709:B9G73_RS16775:fimN	fimN_UG3	fimN_UG4	2
	CA90BB1334:L494_RS24270:fimN	fimN_10	3				MBORD707:L522_RS15465:fimN	fimN_UG5		1
	RB50:AYT36_RS17425:fimN	fimN_11	2				MO149:BN115_RS16305:fimN	fimN_UG7		1
	I328:BBB44_RS16310:fimN	fimN_12	2				MO275:L531_RS03320:fimN	fimN_UG8		1
	FMDBb1:F7D00_RS23955:fimN	fimN_13	2			fim2-like	KM22.closed:CJ015_RS07640:fim2-like	fim2-like_1		202
	D16-046502:WLX55_19310:fimN	fimN_UG1	1				MO149:BN115_RS16310:fim2-like	fim2-like_2	fim2-like_7, fim2-like_UG5	24
	D17-007548:WLW65_12915:fimN	fimN_UG2	1				FDAARGOS_693:FOC01_RS04990:fim2-like	fim2-like_3		8
	F709:B9G73_RS16775:fimN	fimN_UG3	1				D755:B7P00_RS16685:fim2-like	fim2-like_4		3
	MBORD591:L510_RS14935:fimN	fimN_UG4	1				A345:CS343_RS17285:fim2-like	fim2-like_5		3
	MBORD707:L522_RS15465:fimN	fimN_UG5	1				980-2:AZ22_RS19600:fim2-like	fim2-like_6		3
	MBORD731:L523_RS22130:fimN	fimN_UG6	1				MDA2020-2:QCI76_07350:fim2-like	fim2-like_8		2
	MO149:BN115_RS16305:fimN	fimN_UG7	1				I328:BBB44_RS16315:fim2-like	fim2-like_9		2
	MO275:L531_RS03320:fimN	fimN_UG8	1				RL57:RAK11_RS07405:fim2-like	fim2-like_10	fim2-like_UG2	3
	NCTC10543:EL288_RS07375:fimN	fimN_UG9	1				99-R-0433:L493_RS00005:fim2-like	fim2-like_UG1		1
fim2-like	KM22.closed:CJ015_RS07640:fim2-like	fim2-like_1	202				FDAARGOS_634:FOB42_RS13100:fim2-like	fim2-like_UG3		1
	MO149:BN115_RS16310:fim2-like	fim2-like_2	21				MBORD707:L522_RS15460:fim2-like	fim2-like_UG4		1
	FDAARGOS_693:FOC01_RS04990:fim2-like	fim2-like_3	8			fimX	KM22.closed:CJ015_RS07635:fimX	fimX_1	fimX_5	212
	D755:B7P00_RS16685:fim2-like	fim2-like_4	3				MO149:BN115_RS16315:fimX	fimX_2		16
	A345:CS343_RS17285:fim2-like	fim2-like_5	3				D16-047428:AB4067_07685:fimX	fimX_3		9
	980-2:AZ22_RS19600:fim2-like	fim2-like_6	3				FDAARGOS_693:FOC01_RS04995:fimX	fimX_4		6
	D445:BN114_RS00245:fim2-like	fim2-like_7	2				I328:BBB44_RS16320:fimX	fimX_6		3
	MDA2020-2:QCI76_07350:fim2-like	fim2-like_8	2				A345:CS343_RS17290:fimX	fimX_7		3
	I328:BBB44_RS16315:fim2-like	fim2-like_9	2				F-1:L542_RS12915:fimX	fimX_8		2
	RL57:RAK11_RS07405:fim2-like	fim2-like_10	2				RB50:AYT36_RS17430:fimX	fimX_9		2
	99-R-0433:L493_RS00005:fim2-like	fim2-like_UG1	1				D445:BN114_RS00250:fimX	fimX_10		2
	D16-012499:WLX14_11035:fim2-like	fim2-like_UG2	1				MDA2020-2:QCI76_07345:fimX	fimX_11		2
	FDAARGOS_634:FOB42_RS13100:fim2-like	fim2-like_UG3	1				D17-021385:WLW86_19260:fimX	fimX_UG1		1
	MBORD707:L522_RS15460:fim2-like	fim2-like_UG4	1				MBORD707:L522_RS05265:fimX	fimX_UG2		1
	SBL-F6116:L535_RS15135:fim2-like	fim2-like_UG5	1			fp4	D16-050946:WLW93_15250:fp4	fp4_1		1
fimX	KM22.closed:CJ015_RS07635:fimX	fimX_1	208
	MO149:BN115_RS16315:fimX	fimX_2	16
	D16-047428:AB4067_07685:fimX	fimX_3	9
	FDAARGOS_693:FOC01_RS04995:fimX	fimX_4	6
	MBORD681:L520_RS23510:fimX	fimX_5	4
	I328:BBB44_RS16320:fimX	fimX_6	3
	A345:CS343_RS17290:fimX	fimX_7	3
	F-1:L542_RS12915:fimX	fimX_8	2
	RB50:AYT36_RS17430:fimX	fimX_9	2
	D445:BN114_RS00250:fimX	fimX_10	2
	MDA2020-2:QCI76_07345:fimX	fimX_11	2
	D17-021385:WLW86_19260:fimX	fimX_UG1	1
	MBORD707:L522_RS05265:fimX	fimX_UG2	1
fp4	D16-050946:WLW93_15250:fp4	fp4_1	1
