# Supplementary material for: Comparative analysis of the diversity within the B. bronchiseptica fimX locus
Source: PLoS One. 2026 Mar 2;21(3):e0342754. doi: 10.1371/journal.pone.0342754 (PMC12952627; doi:10.1371/journal.pone.0342754)
Supplement: S3 Table — The table lists the pairwise amino acid identity (%) from MAFFT multi-sequence alignments of all representative full-length protein sequences of fimbrial subunit types. (XLSX) [file pone.0342754.s003.xlsx]

## Sheet: Full-Length
	D16-050946 _fp4	RB50_fp3	F709_fp3	MBORD681_fp3	MO149_fp3	E013_fp3	MBORD591_fp3	MBORD731_fp3	D16-049392_fp1	C2020-8_fp1	D16-014064_fp1	D15-055809_fp1	FDAARGOS_693_fp1	KM22_fp1	59327_fp1	I328_fp1	F-1_fp1	FDAARGOS_542_fp1	D16-011513_fp1	B20-10725633_fp1	253_fp1	59324_fp1	D16-20785_fp1	D16-041144_fp1	D755_fp1	MBORD678_fp1	MBORD707_fp1	KM22_fimN	CA90BB1334_fimN	MBORD635_fimN	D16-047428_fimN	I943_fimN	A345_fimN	B20-10725633_fimN	RB50_fimN	I328_fimN	FMDBb1_fimN	F709_fimN	D16-046502_fimN	D17-007548_fimN	MBORD707_fimN	MO149_fimN	MO275_fimN	KM22_fim2-like	MO149_fim2-like	FDAARGOS_693_fim2-like	D755_fim2-like	A345_fim2-like	980-2_fim2-like
D16-050946_fp4		75.4902	74.0196	75.4902	74.5098	64.4351	73.5294	75	63.0542	63.5468	74.8768	63.5468	68.9655	71.4286	69.9507	63.0542	69.4581	64.2857	76.3547	70.4433	76.8473	68.4729	74.3842	69.4581	63.5468	69.9507	63.5468	74.2574	73.7624	74.2574	78.7129	73.7624	78.7129	74.2574	82.5871	70.7921	73.7624	74.2574	75.8974	80.198	73.7624	74.7525	74.2574	64.532	63.5468	64.0394	65.0246	64.0394	64.0394
RB50_fp3	75.4902		98.5714	99.0148	98.0952	85.7143	97.619	99.5238	68.5714	69.0476	80.7882	69.0476	74.8768	77.3399	75.8621	71.9048	75.3695	71.4286	82.266	76.3547	82.7586	76.1905	80.2956	75.3695	69.5238	75.8621	69.0476	60.1896	61.1374	60.6635	65.4028	61.1374	65.4028	60.1896	58.2938	60.6635	59.7156	62.0853	62.4365	65.4028	60.1896	61.1374	60.6635	57.8947	57.4163	57.8947	58.2938	58.3732	57.8947
F709_fp3	74.0196	98.5714		97.5369	98.5714	84.4898	99.0476	98.0952	69.0476	69.5238	79.3103	69.5238	76.3547	75.8621	75.8621	71.9048	75.8621	71.9388	80.7882	74.8768	81.2808	77.619	78.8177	73.8916	70	74.3842	69.5238	59.7156	60.6635	61.1374	65.8768	60.6635	65.4028	59.7156	58.7678	60.1896	59.2417	62.5592	62.9442	63.981	59.7156	60.6635	60.1896	57.8947	57.4163	57.8947	57.8199	58.3732	57.8947
MBORD681_fp3	75.4902	99.0148	97.5369		97.0443	84.4538	96.5517	98.5222	68.9655	69.4581	80.7882	69.4581	74.8768	77.3399	75.8621	72.4138	75.3695	70.9184	82.266	76.3547	82.7586	74.3842	80.2956	75.3695	69.9507	75.8621	69.4581	60.7843	61.7647	60.7843	66.6667	61.7647	66.6667	60.7843	58.3333	61.2745	60.2941	62.2549	61.9289	66.6667	60.7843	61.7647	61.2745	58.3333	57.8431	58.3333	58.8235	58.8235	58.3333
MO149_fp3	74.5098	98.0952	98.5714	97.0443		84.0816	97.619	97.619	69.0476	69.5238	80.2956	69.5238	76.3547	76.8473	76.8473	72.381	76.8473	71.9388	81.7734	75.8621	82.266	77.619	79.803	74.8768	69.0476	75.3695	69.5238	59.7156	60.6635	60.6635	66.3507	60.6635	65.8768	59.7156	58.2938	60.1896	59.2417	62.0853	62.4365	64.455	59.7156	60.6635	60.1896	57.4163	56.9378	57.4163	57.8199	57.8947	57.4163
E013_fp3	64.4351	85.7143	84.4898	84.4538	84.0816		83.6735	85.3061	58.7755	59.1837	68.9076	59.1837	63.8655	65.9664	64.7059	61.6327	64.2857	60.6061	70.1681	65.1261	70.5882	65.3061	68.4874	64.2857	59.5918	64.7059	59.1837	51.626	52.439	52.0325	56.0976	52.439	56.0976	51.626	50	52.0325	51.2195	53.252	53.0172	56.0976	51.626	52.439	52.0325	49.5902	49.1803	49.5902	50	50	49.5902
MBORD591_fp3	73.5294	97.619	99.0476	96.5517	97.619	83.6735		97.1429	68.0952	68.5714	78.3251	68.5714	75.3695	74.8768	74.8768	70.9524	74.8768	70.9184	79.803	73.8916	80.2956	76.6667	77.8325	72.9064	69.0476	73.399	68.5714	59.2417	60.1896	60.6635	65.4028	60.1896	64.9289	59.2417	58.2938	59.7156	58.7678	62.0853	62.4365	63.5071	59.2417	60.1896	59.7156	56.9378	56.4593	56.9378	56.872	57.4163	56.9378
MBORD731_fp3	75	99.5238	98.0952	98.5222	97.619	85.3061	97.1429		68.0952	68.5714	80.2956	68.5714	74.3842	76.8473	75.3695	71.4286	74.8768	70.9184	81.7734	75.8621	82.266	75.7143	79.803	74.8768	69.0476	75.3695	68.5714	60.1896	61.1374	60.6635	65.4028	61.1374	65.4028	60.1896	57.8199	60.1896	59.7156	62.0853	62.4365	65.4028	60.1896	61.1374	60.6635	57.4163	56.9378	57.4163	57.8199	57.8947	57.4163
D16-049392_fp1	63.0542	68.5714	69.0476	68.9655	69.0476	58.7755	68.0952	68.0952		99.0431	88.1188	99.5215	89.1089	91.5842	88.6139	89.4737	87.6238	92.8205	86.6337	92.5743	86.1386	87.5598	88.6139	93.5644	99.0431	93.0693	95.2153	60.9524	61.4286	68.0952	60	61.4286	60.4762	61.4286	66.6667	61.4286	60.4762	68.0952	65.8163	59.5238	60.4762	60.4762	60.9524	60.7656	60.2871	60.7656	62.0853	60.7656	60.7656
C2020-8_fp1	63.5468	69.0476	69.5238	69.4581	69.5238	59.1837	68.5714	68.5714	99.0431		88.6139	99.5215	89.604	92.0792	89.1089	90.4306	88.1188	93.3333	86.1386	93.0693	86.6337	88.0383	88.1188	93.0693	99.0431	93.5644	95.6938	61.4286	61.9048	69.0476	60.4762	61.9048	60.9524	61.9048	67.619	61.9048	60.9524	68.5714	65.8163	60	60.9524	60.9524	61.4286	61.244	60.7656	61.244	62.5592	61.244	61.244
D16-014064_fp1	74.8768	80.7882	79.3103	80.7882	80.2956	68.9076	78.3251	80.2956	88.1188	88.6139		88.6139	90.099	96.5347	91.0891	84.1584	90.5941	87.1795	97.5248	95.5446	98.0198	89.604	99.505	94.5545	88.1188	95.0495	87.1287	62.5616	63.5468	62.5616	68.4729	63.5468	68.4729	62.5616	61.0837	64.0394	62.069	64.0394	63.7755	68.4729	62.5616	63.5468	63.0542	62.2549	61.7647	62.2549	62.7451	62.2549	62.2549
D15-055809_fp1	63.5468	69.0476	69.5238	69.4581	69.5238	59.1837	68.5714	68.5714	99.5215	99.5215	88.6139		89.604	92.0792	89.1089	89.9522	88.1188	93.3333	86.1386	93.0693	86.6337	88.0383	88.1188	93.0693	99.5215	93.5644	95.6938	61.4286	61.9048	68.5714	60.4762	61.9048	60.9524	61.9048	67.1429	61.9048	60.9524	68.5714	66.3265	60	60.9524	60.9524	61.4286	61.244	60.7656	61.244	62.5592	61.244	61.244
FDAARGOS_693_fp1	68.9655	74.8768	76.3547	74.8768	76.3547	63.8655	75.3695	74.3842	89.1089	89.604	90.099	89.604		93.0693	98.5149	88.1188	98.5149	93.8462	87.6238	93.5644	88.1188	99.505	89.604	93.5644	89.1089	94.0594	90.5941	62.069	61.5764	63.0542	67.4877	61.5764	66.9951	62.5616	61.0837	61.0837	61.5764	63.0542	64.2857	66.9951	61.0837	61.5764	62.069	61.7647	61.7647	61.7647	61.7647	61.7647	61.7647
KM22_fp1	71.4286	77.3399	75.8621	77.3399	76.8473	65.9664	74.8768	76.8473	91.5842	92.0792	96.5347	92.0792	93.0693		94.0594	85.6436	93.5644	90.7692	94.0594	99.0099	94.5545	92.5743	96.0396	98.0198	91.5842	98.5149	90.5941	61.0837	61.5764	61.0837	66.5025	61.5764	66.5025	61.0837	59.6059	62.5616	60.5911	62.069	62.2449	66.9951	61.5764	61.5764	61.0837	62.2549	61.7647	62.2549	62.7451	62.2549	62.2549
59327_fp1	69.9507	75.8621	75.8621	75.8621	76.8473	64.7059	74.8768	75.3695	88.6139	89.1089	91.0891	89.1089	98.5149	94.0594		88.1188	99.0099	92.8205	88.6139	94.5545	89.1089	98.0198	90.5941	93.5644	88.6139	94.0594	90.099	62.5616	62.069	63.0542	67.4877	62.069	67.9803	62.5616	61.0837	61.5764	62.069	63.0542	63.7755	67.4877	61.5764	62.069	62.5616	61.2745	61.2745	61.2745	61.7647	61.2745	61.2745
I328_fp1	63.0542	71.9048	71.9048	72.4138	72.381	61.6327	70.9524	71.4286	89.4737	90.4306	84.1584	89.9522	88.1188	85.6436	88.1188		87.1287	92.3077	81.6832	86.1386	82.1782	86.6029	83.6634	86.1386	89.4737	86.6337	90.4306	60.9524	60.4762	65.7143	59.0476	60.4762	59.5238	61.4286	64.2857	61.4286	60.4762	65.2381	64.2857	59.5238	60.4762	60.4762	60.9524	61.7225	61.244	61.7225	63.5071	61.7225	61.7225
F-1_fp1	69.4581	75.3695	75.8621	75.3695	76.8473	64.2857	74.8768	74.8768	87.6238	88.1188	90.5941	88.1188	98.5149	93.5644	99.0099	87.1287		92.3077	88.1188	94.0594	88.6139	98.0198	90.099	93.0693	87.6238	93.5644	89.1089	61.5764	61.0837	62.069	67.4877	61.0837	66.9951	61.5764	60.0985	60.5911	61.0837	62.069	63.2653	66.9951	60.5911	61.0837	61.5764	60.2941	60.2941	60.2941	60.7843	60.2941	60.2941
FDAARGOS_542_fp1	64.2857	71.4286	71.9388	70.9184	71.9388	60.6061	70.9184	70.9184	92.8205	93.3333	87.1795	93.3333	93.8462	90.7692	92.8205	92.3077	92.3077		84.6154	90.7692	85.1282	93.8462	86.6667	90.7692	92.8205	91.2821	96.9231	62.2449	61.7347	64.2857	61.7347	61.7347	61.7347	62.7551	62.2449	62.2449	61.7347	64.7959	64.7959	62.2449	62.2449	61.7347	62.2449	64.467	64.467	64.467	63.9594	64.467	64.467
D16-011513_fp1	76.3547	82.266	80.7882	82.266	81.7734	70.1681	79.803	81.7734	86.6337	86.1386	97.5248	86.1386	87.6238	94.0594	88.6139	81.6832	88.1188	84.6154		93.0693	99.505	87.1287	98.0198	93.0693	85.6436	92.5743	84.6535	61.0837	62.069	61.0837	66.9951	62.069	66.9951	61.0837	59.6059	62.5616	60.5911	62.5616	62.2449	66.9951	61.0837	62.069	61.5764	60.7843	60.2941	60.7843	61.2745	60.7843	60.7843
B20-10725633_fp1	70.4433	76.3547	74.8768	76.3547	75.8621	65.1261	73.8916	75.8621	92.5743	93.0693	95.5446	93.0693	93.5644	99.0099	94.5545	86.1386	94.0594	90.7692	93.0693		93.5644	93.0693	95.0495	99.0099	92.5743	99.505	90.5941	61.5764	62.069	61.5764	66.9951	62.069	66.9951	61.5764	60.0985	62.069	61.0837	62.5616	62.7551	67.4877	61.0837	61.0837	61.5764	61.7647	61.2745	61.7647	62.2549	61.7647	61.7647
253_fp1	76.8473	82.7586	81.2808	82.7586	82.266	70.5882	80.2956	82.266	86.1386	86.6337	98.0198	86.6337	88.1188	94.5545	89.1089	82.1782	88.6139	85.1282	99.505	93.5644		87.6238	97.5248	92.5743	86.1386	93.0693	85.1485	61.5764	62.5616	61.5764	67.4877	62.5616	67.4877	61.5764	60.0985	63.0542	61.0837	63.0542	62.7551	67.4877	61.5764	62.5616	62.069	61.2745	60.7843	61.2745	61.7647	61.2745	61.2745
59324_fp1	68.4729	76.1905	77.619	74.3842	77.619	65.3061	76.6667	75.7143	87.5598	88.0383	89.604	88.0383	99.505	92.5743	98.0198	86.6029	98.0198	93.8462	87.1287	93.0693	87.6238		89.1089	93.0693	87.5598	93.5644	88.9952	60.9524	60.4762	62.381	65.7143	60.4762	65.2381	61.4286	60.4762	60	60.4762	62.381	64.2857	65.2381	60	60.4762	60.9524	60.7656	60.7656	60.7656	60.6635	60.7656	60.7656
D16-20785_fp1	74.3842	80.2956	78.8177	80.2956	79.803	68.4874	77.8325	79.803	88.6139	88.1188	99.505	88.1188	89.604	96.0396	90.5941	83.6634	90.099	86.6667	98.0198	95.0495	97.5248	89.1089		95.0495	87.6238	94.5545	86.6337	62.069	63.0542	62.069	67.9803	63.0542	67.9803	62.069	60.5911	63.5468	61.5764	63.5468	63.2653	67.9803	62.069	63.0542	62.5616	61.7647	61.2745	61.7647	62.2549	61.7647	61.7647
D16-041144_fp1	69.4581	75.3695	73.8916	75.3695	74.8768	64.2857	72.9064	74.8768	93.5644	93.0693	94.5545	93.0693	93.5644	98.0198	93.5644	86.1386	93.0693	90.7692	93.0693	99.0099	92.5743	93.0693	95.0495		92.5743	99.505	90.5941	61.0837	61.5764	61.0837	66.5025	61.5764	66.5025	61.5764	59.6059	61.5764	60.5911	62.069	62.2449	66.9951	60.5911	60.5911	61.0837	61.7647	61.2745	61.7647	62.2549	61.7647	61.7647
D755_fp1	63.5468	69.5238	70	69.9507	69.0476	59.5918	69.0476	69.0476	99.0431	99.0431	88.1188	99.5215	89.1089	91.5842	88.6139	89.4737	87.6238	92.8205	85.6436	92.5743	86.1386	87.5598	87.6238	92.5743		93.0693	95.2153	61.4286	61.9048	68.5714	60.4762	61.9048	60.9524	61.9048	67.1429	61.9048	60.9524	68.5714	66.3265	60	60.9524	60.9524	61.4286	61.244	60.7656	61.244	62.5592	61.244	61.244
MBORD678_fp1	69.9507	75.8621	74.3842	75.8621	75.3695	64.7059	73.399	75.3695	93.0693	93.5644	95.0495	93.5644	94.0594	98.5149	94.0594	86.6337	93.5644	91.2821	92.5743	99.505	93.0693	93.5644	94.5545	99.505	93.0693		91.0891	61.5764	62.069	61.5764	66.9951	62.069	66.9951	62.069	60.0985	62.069	61.0837	62.5616	62.7551	67.4877	61.0837	61.0837	61.5764	62.2549	61.7647	62.2549	62.7451	62.2549	62.2549
MBORD707_fp1	63.5468	69.0476	69.5238	69.4581	69.5238	59.1837	68.5714	68.5714	95.2153	95.6938	87.1287	95.6938	90.5941	90.5941	90.099	90.4306	89.1089	96.9231	84.6535	90.5941	85.1485	88.9952	86.6337	90.5941	95.2153	91.0891		61.4286	60.9524	66.6667	59.0476	60.9524	59.5238	61.9048	65.2381	61.9048	60.9524	67.1429	64.2857	59.5238	60.9524	60.9524	61.4286	61.7225	61.244	61.7225	63.0332	61.7225	61.7225
KM22_fimN	74.2574	60.1896	59.7156	60.7843	59.7156	51.626	59.2417	60.1896	60.9524	61.4286	62.5616	61.4286	62.069	61.0837	62.5616	60.9524	61.5764	62.2449	61.0837	61.5764	61.5764	60.9524	62.069	61.0837	61.4286	61.5764	61.4286		98.0861	92.3445	88.5167	97.6077	88.5167	99.5215	84.2105	89.9522	99.5215	90.9091	95.3846	90.9091	96.1722	97.6077	98.0861	52.1531	51.6746	51.6746	61.1374	51.6746	51.6746
CA90BB1334_fimN	73.7624	61.1374	60.6635	61.7647	60.6635	52.439	60.1896	61.1374	61.4286	61.9048	63.5468	61.9048	61.5764	61.5764	62.069	60.4762	61.0837	61.7347	62.069	62.069	62.5616	60.4762	63.0542	61.5764	61.9048	62.069	60.9524	98.0861		90.9091	89.9522	99.5215	89.9522	97.6077	82.7751	89.4737	97.6077	92.3445	93.8462	89.4737	95.6938	98.5646	99.0431	51.6746	51.1962	51.1962	60.1896	51.1962	51.1962
MBORD635_fimN	74.2574	60.6635	61.1374	60.7843	60.6635	52.0325	60.6635	60.6635	68.0952	69.0476	62.5616	68.5714	63.0542	61.0837	63.0542	65.7143	62.069	64.2857	61.0837	61.5764	61.5764	62.381	62.069	61.0837	68.5714	61.5764	66.6667	92.3445	90.9091		88.9952	90.4306	88.9952	91.866	91.866	83.2536	91.866	96.6507	98.9744	90.9091	88.5167	90.4306	90.9091	52.1531	51.6746	51.6746	53.5545	51.6746	51.6746
D16-047428_fimN	78.7129	65.4028	65.8768	66.6667	66.3507	56.0976	65.4028	65.4028	60	60.4762	68.4729	60.4762	67.4877	66.5025	67.4877	59.0476	67.4877	61.7347	66.9951	66.9951	67.4877	65.7143	67.9803	66.5025	60.4762	66.9951	59.0476	88.5167	89.9522	88.9952		90.4306	99.0099	88.0383	80.8612	81.3397	88.0383	90.9091	93.8462	97.0297	86.6029	89.4737	89.9522	50.7177	50.2392	50.2392	51.1848	50.2392	50.2392
I943_fimN	73.7624	61.1374	60.6635	61.7647	60.6635	52.439	60.1896	61.1374	61.4286	61.9048	63.5468	61.9048	61.5764	61.5764	62.069	60.4762	61.0837	61.7347	62.069	62.069	62.5616	60.4762	63.0542	61.5764	61.9048	62.069	60.9524	97.6077	99.5215	90.4306	90.4306		90.4306	97.1292	82.2967	89.9522	97.1292	92.823	93.3333	88.9952	95.6938	99.0431	99.5215	51.6746	51.1962	51.1962	60.1896	51.1962	51.1962
A345_fimN	78.7129	65.4028	65.4028	66.6667	65.8768	56.0976	64.9289	65.4028	60.4762	60.9524	68.4729	60.9524	66.9951	66.5025	67.9803	59.5238	66.9951	61.7347	66.9951	66.9951	67.4877	65.2381	67.9803	66.5025	60.9524	66.9951	59.5238	88.5167	89.9522	88.9952	99.0099	90.4306		88.0383	80.8612	82.2967	88.0383	91.866	93.3333	96.5347	86.6029	89.4737	89.9522	51.1962	50.7177	50.7177	51.6588	50.7177	50.7177
B20-10725633_fimN	74.2574	60.1896	59.7156	60.7843	59.7156	51.626	59.2417	60.1896	61.4286	61.9048	62.5616	61.9048	62.5616	61.0837	62.5616	61.4286	61.5764	62.7551	61.0837	61.5764	61.5764	61.4286	62.069	61.5764	61.9048	62.069	61.9048	99.5215	97.6077	91.866	88.0383	97.1292	88.0383		83.7321	89.4737	99.0431	90.4306	94.8718	90.4306	95.6938	97.1292	97.6077	52.6316	52.1531	52.1531	61.6114	52.1531	52.1531
RB50_fimN	82.5871	58.2938	58.7678	58.3333	58.2938	50	58.2938	57.8199	66.6667	67.619	61.0837	67.1429	61.0837	59.6059	61.0837	64.2857	60.0985	62.2449	59.6059	60.0985	60.0985	60.4762	60.5911	59.6059	67.1429	60.0985	65.2381	84.2105	82.7751	91.866	80.8612	82.2967	80.8612	83.7321		77.0335	83.7321	88.5167	90.2564	82.7751	80.3828	82.2967	82.7751	60.0962	59.1346	59.6154	61.4286	59.6154	59.6154
I328_fimN	70.7921	60.6635	60.1896	61.2745	60.1896	52.0325	59.7156	60.1896	61.4286	61.9048	64.0394	61.9048	61.0837	62.5616	61.5764	61.4286	60.5911	62.2449	62.5616	62.069	63.0542	60	63.5468	61.5764	61.9048	62.069	61.9048	89.9522	89.4737	83.2536	81.3397	89.9522	82.2967	89.4737	77.0335		89.4737	84.689	85.641	81.8182	88.5167	90.9091	90.4306	52.1531	51.6746	51.6746	60.1896	51.6746	51.6746
FMDBb1_fimN	73.7624	59.7156	59.2417	60.2941	59.2417	51.2195	58.7678	59.7156	60.4762	60.9524	62.069	60.9524	61.5764	60.5911	62.069	60.4762	61.0837	61.7347	60.5911	61.0837	61.0837	60.4762	61.5764	60.5911	60.9524	61.0837	60.9524	99.5215	97.6077	91.866	88.0383	97.1292	88.0383	99.0431	83.7321	89.4737		90.4306	94.8718	90.4306	95.6938	97.1292	97.6077	51.6746	51.1962	51.1962	60.6635	51.1962	51.1962
F709_fimN	74.2574	62.0853	62.5592	62.2549	62.0853	53.252	62.0853	62.0853	68.0952	68.5714	64.0394	68.5714	63.0542	62.069	63.0542	65.2381	62.069	64.7959	62.5616	62.5616	63.0542	62.381	63.5468	62.069	68.5714	62.5616	67.1429	90.9091	92.3445	96.6507	90.9091	92.823	91.866	90.4306	88.5167	84.689	90.4306		95.8974	88.9952	88.9952	91.866	92.3445	52.6316	52.1531	52.1531	54.0284	52.1531	52.1531
D16-046502_fimN	75.8974	62.4365	62.9442	61.9289	62.4365	53.0172	62.4365	62.4365	65.8163	65.8163	63.7755	66.3265	64.2857	62.2449	63.7755	64.2857	63.2653	64.7959	62.2449	62.7551	62.7551	64.2857	63.2653	62.2449	66.3265	62.7551	64.2857	95.3846	93.8462	98.9744	93.8462	93.3333	93.3333	94.8718	90.2564	85.641	94.8718	95.8974		95.8974	91.7949	93.3333	93.8462	54.3147	53.8071	53.8071	53.8071	53.8071	53.8071
D17-007548_fimN	80.198	65.4028	63.981	66.6667	64.455	56.0976	63.5071	65.4028	59.5238	60	68.4729	60	66.9951	66.9951	67.4877	59.5238	66.9951	62.2449	66.9951	67.4877	67.4877	65.2381	67.9803	66.9951	60	67.4877	59.5238	90.9091	89.4737	90.9091	97.0297	88.9952	96.5347	90.4306	82.7751	81.8182	90.4306	88.9952	95.8974		87.0813	88.9952	89.4737	51.6746	51.1962	51.1962	52.1327	51.1962	51.1962
MBORD707_fimN	73.7624	60.1896	59.7156	60.7843	59.7156	51.626	59.2417	60.1896	60.4762	60.9524	62.5616	60.9524	61.0837	61.5764	61.5764	60.4762	60.5911	62.2449	61.0837	61.0837	61.5764	60	62.069	60.5911	60.9524	61.0837	60.9524	96.1722	95.6938	88.5167	86.6029	95.6938	86.6029	95.6938	80.3828	88.5167	95.6938	88.9952	91.7949	87.0813		96.6507	96.1722	52.6316	52.1531	52.1531	61.1374	52.1531	52.1531
MO149_fimN	74.7525	61.1374	60.6635	61.7647	60.6635	52.439	60.1896	61.1374	60.4762	60.9524	63.5468	60.9524	61.5764	61.5764	62.069	60.4762	61.0837	61.7347	62.069	61.0837	62.5616	60.4762	63.0542	60.5911	60.9524	61.0837	60.9524	97.6077	98.5646	90.4306	89.4737	99.0431	89.4737	97.1292	82.2967	90.9091	97.1292	91.866	93.3333	88.9952	96.6507		99.5215	52.6316	52.1531	52.1531	61.1374	52.1531	52.1531
MO275_fimN	74.2574	60.6635	60.1896	61.2745	60.1896	52.0325	59.7156	60.6635	60.9524	61.4286	63.0542	61.4286	62.069	61.0837	62.5616	60.9524	61.5764	62.2449	61.5764	61.5764	62.069	60.9524	62.5616	61.0837	61.4286	61.5764	61.4286	98.0861	99.0431	90.9091	89.9522	99.5215	89.9522	97.6077	82.7751	90.4306	97.6077	92.3445	93.8462	89.4737	96.1722	99.5215		52.1531	51.6746	51.6746	60.6635	51.6746	51.6746
KM22_fim2-like	64.532	57.8947	57.8947	58.3333	57.4163	49.5902	56.9378	57.4163	60.7656	61.244	62.2549	61.244	61.7647	62.2549	61.2745	61.7225	60.2941	64.467	60.7843	61.7647	61.2745	60.7656	61.7647	61.7647	61.244	62.2549	61.7225	52.1531	51.6746	52.1531	50.7177	51.6746	51.1962	52.6316	60.0962	52.1531	51.6746	52.6316	54.3147	51.6746	52.6316	52.6316	52.1531		98.5577	99.0385	91.3462	98.5577	99.5192
MO149_fim2-like	63.5468	57.4163	57.4163	57.8431	56.9378	49.1803	56.4593	56.9378	60.2871	60.7656	61.7647	60.7656	61.7647	61.7647	61.2745	61.244	60.2941	64.467	60.2941	61.2745	60.7843	60.7656	61.2745	61.2745	60.7656	61.7647	61.244	51.6746	51.1962	51.6746	50.2392	51.1962	50.7177	52.1531	59.1346	51.6746	51.1962	52.1531	53.8071	51.1962	52.1531	52.1531	51.6746	98.5577		99.5192	89.9038	99.0385	99.0385
FDAARGOS_693_fim2-like	64.0394	57.8947	57.8947	58.3333	57.4163	49.5902	56.9378	57.4163	60.7656	61.244	62.2549	61.244	61.7647	62.2549	61.2745	61.7225	60.2941	64.467	60.7843	61.7647	61.2745	60.7656	61.7647	61.7647	61.244	62.2549	61.7225	51.6746	51.1962	51.6746	50.2392	51.1962	50.7177	52.1531	59.6154	51.6746	51.1962	52.1531	53.8071	51.1962	52.1531	52.1531	51.6746	99.0385	99.5192		90.3846	99.5192	99.5192
D755_fim2-like	65.0246	58.2938	57.8199	58.8235	57.8199	50	56.872	57.8199	62.0853	62.5592	62.7451	62.5592	61.7647	62.7451	61.7647	63.5071	60.7843	63.9594	61.2745	62.2549	61.7647	60.6635	62.2549	62.2549	62.5592	62.7451	63.0332	61.1374	60.1896	53.5545	51.1848	60.1896	51.6588	61.6114	61.4286	60.1896	60.6635	54.0284	53.8071	52.1327	61.1374	61.1374	60.6635	91.3462	89.9038	90.3846		89.9038	90.8654
A345_fim2-like	64.0394	58.3732	58.3732	58.8235	57.8947	50	57.4163	57.8947	60.7656	61.244	62.2549	61.244	61.7647	62.2549	61.2745	61.7225	60.2941	64.467	60.7843	61.7647	61.2745	60.7656	61.7647	61.7647	61.244	62.2549	61.7225	51.6746	51.1962	51.6746	50.2392	51.1962	50.7177	52.1531	59.6154	51.6746	51.1962	52.1531	53.8071	51.1962	52.1531	52.1531	51.6746	98.5577	99.0385	99.5192	89.9038		99.0385
980-2_fim2-like	64.0394	57.8947	57.8947	58.3333	57.4163	49.5902	56.9378	57.4163	60.7656	61.244	62.2549	61.244	61.7647	62.2549	61.2745	61.7225	60.2941	64.467	60.7843	61.7647	61.2745	60.7656	61.7647	61.7647	61.244	62.2549	61.7225	51.6746	51.1962	51.6746	50.2392	51.1962	50.7177	52.1531	59.6154	51.6746	51.1962	52.1531	53.8071	51.1962	52.1531	52.1531	51.6746	99.5192	99.0385	99.5192	90.8654	99.0385
RL57_fim2-like	71.4286	67.2986	65.8768	65.1961	66.3507	57.7236	64.9289	66.8246	61.1374	61.6114	69.1176	61.6114	66.1765	69.1176	67.1569	62.5592	66.6667	63.4518	67.6471	68.6275	68.1373	67.7725	68.6275	67.6471	61.6114	68.1373	61.6114	52.6066	52.1327	53.0806	56.3981	52.1327	56.3981	52.6066	60.9524	52.6066	52.1327	53.0806	54.3147	57.8199	52.6066	53.0806	52.6066	90.8654	89.4231	89.9038	90.9524	89.4231	90.3846
M2020-2_fim2-like	62.5616	60.6635	60.6635	60.7843	60.6635	52.0325	59.7156	60.1896	68.7204	69.6682	63.2353	69.1943	64.7059	64.2157	64.7059	73.9336	63.7255	68.0203	61.2745	64.7059	61.7647	63.981	62.7451	64.7059	69.1943	65.1961	68.2464	54.9763	54.9763	59.7156	53.5545	54.9763	54.0284	55.4502	64.7619	53.5545	54.5024	59.7156	57.868	53.5545	54.5024	54.5024	54.9763	77.8846	77.8846	78.3654	79.5238	78.3654	77.8846
I328_fim2-like	61.5764	59.3301	59.8086	59.8039	59.3301	50.8197	58.8517	58.8517	59.8086	60.2871	62.2549	60.2871	62.2549	62.2549	62.2549	60.7656	61.2745	62.9442	60.2941	61.7647	60.7843	61.244	61.7647	61.2745	60.2871	61.7647	60.2871	52.1531	52.1531	52.1531	52.1531	52.1531	52.6316	52.1531	57.2115	52.6316	51.6746	53.11	54.3147	52.1531	52.6316	52.6316	52.1531	85.5769	85.5769	86.0577	80.7692	86.0577	85.5769
99-R-0433_fim2-like	61.0837	59.2417	59.2417	59.3137	59.2417	50.813	58.2938	58.7678	65.4028	66.3507	61.7647	65.8768	61.7647	61.7647	61.7647	70.6161	60.7843	64.467	59.8039	61.2745	60.2941	61.1374	61.2745	61.2745	65.8768	61.7647	64.9289	53.0806	53.0806	57.8199	51.6588	53.0806	52.1327	53.5545	62.8571	52.6066	52.6066	57.8199	55.8376	51.6588	53.0806	53.5545	53.0806	80.2885	80.2885	80.7692	81.9048	80.7692	80.2885
FDAARGOS_634_fim2-like	64.0394	57.8947	57.8947	58.3333	57.4163	49.5902	56.9378	57.4163	60.7656	61.244	62.2549	61.244	62.2549	62.2549	61.7647	61.7225	60.7843	64.9746	60.7843	61.7647	61.2745	61.244	61.7647	61.7647	61.244	62.2549	61.7225	52.1531	51.6746	52.1531	50.7177	51.6746	51.1962	52.6316	59.6154	52.1531	51.6746	52.6316	54.3147	51.6746	52.6316	52.6316	52.1531	98.0769	99.5192	99.0385	89.4231	98.5577	98.5577
MBORD707_fim2-like	64.0394	58.3732	58.3732	58.8235	57.8947	50	57.4163	57.8947	60.7656	61.244	62.2549	61.244	61.7647	62.2549	61.2745	61.7225	60.2941	64.467	60.7843	61.7647	61.2745	60.7656	61.7647	61.7647	61.244	62.2549	61.7225	51.6746	51.1962	51.6746	50.2392	51.1962	50.7177	52.1531	59.6154	51.6746	51.1962	52.1531	53.8071	51.1962	52.1531	52.1531	51.6746	99.0385	98.5577	99.0385	90.3846	99.5192	99.5192
KM22_fimX	56.6502	53.5885	53.5885	54.4118	53.5885	45.9016	52.6316	53.11	54.3269	54.8077	57.1429	54.8077	56.1576	56.1576	56.1576	56.7308	55.1724	57.1429	56.1576	55.665	56.6502	54.8077	56.6502	55.665	54.8077	56.1576	55.7692	53.8462	54.3269	53.8462	53.8462	53.8462	54.3269	54.3269	53.3654	55.7692	53.3654	54.8077	55.102	53.8462	52.8846	54.3269	53.8462	57.8947	58.8517	58.3732	55.5024	57.8947	57.8947
MO149_fimX	56.1576	52.6316	52.6316	53.4314	52.6316	45.082	51.6746	52.1531	53.8462	54.3269	57.1429	54.3269	56.1576	56.1576	56.1576	55.2885	55.1724	56.6327	56.1576	55.665	56.6502	54.8077	56.6502	55.665	54.3269	56.1576	55.2885	52.8846	53.3654	52.8846	53.3654	52.8846	53.8462	53.3654	52.4038	54.8077	52.4038	53.8462	54.0816	53.3654	51.9231	53.3654	52.8846	57.4163	58.3732	57.8947	55.0239	57.4163	57.4163
D16-047428_fimX	56.1576	52.6316	52.6316	53.4314	52.6316	45.082	51.6746	52.1531	53.3654	53.8462	57.1429	53.8462	56.1576	56.1576	56.1576	54.8077	55.1724	56.6327	56.1576	55.665	56.6502	54.8077	56.6502	55.665	53.8462	56.1576	54.8077	52.8846	53.3654	52.4038	53.3654	52.8846	53.8462	53.3654	51.9231	54.8077	52.4038	53.3654	54.0816	53.3654	51.9231	53.3654	52.8846	57.4163	58.3732	57.8947	55.0239	57.4163	57.4163
FDAARGOS_693_fimX	56.1576	52.6316	52.6316	53.4314	52.6316	45.082	51.6746	52.1531	54.3269	54.8077	57.6355	54.8077	56.6502	56.6502	56.6502	55.7692	55.665	57.1429	56.6502	56.1576	57.1429	55.2885	57.1429	56.1576	54.8077	56.6502	55.7692	52.8846	53.3654	52.8846	53.3654	52.8846	53.8462	53.3654	52.4038	54.8077	52.4038	53.8462	54.0816	53.3654	51.9231	53.3654	52.8846	57.4163	58.3732	57.8947	55.0239	57.4163	57.4163
I328_fimX	54.6798	51.1962	51.1962	51.9608	51.1962	43.8525	50.2392	50.7177	53.3654	53.8462	56.6502	53.8462	55.665	55.665	55.665	54.8077	54.6798	55.6122	55.665	55.665	56.1576	54.3269	56.1576	55.665	53.8462	56.1576	54.3269	51.4423	51.9231	50	51.9231	52.4038	52.4038	51.9231	50.4808	54.8077	50.9615	51.9231	51.5306	50.9615	50.4808	52.4038	52.4038	56.4593	55.5024	55.9809	55.0239	55.5024	55.9809
A345_fimX	56.6502	52.6316	52.6316	53.4314	52.6316	45.082	51.6746	52.1531	53.3654	53.8462	57.1429	53.8462	56.1576	56.1576	56.1576	54.8077	55.1724	56.6327	56.1576	55.665	56.6502	54.8077	56.6502	55.665	53.8462	56.1576	54.8077	52.8846	53.3654	52.4038	53.3654	52.8846	53.8462	53.3654	52.4038	54.8077	52.4038	53.3654	54.0816	53.3654	51.9231	53.3654	52.8846	57.8947	58.8517	58.3732	55.5024	57.8947	57.8947
F-1_fimX	56.1576	52.6316	52.6316	53.4314	52.6316	45.082	51.6746	52.1531	53.3654	53.8462	57.1429	53.8462	56.1576	56.1576	56.1576	54.8077	55.1724	56.6327	56.1576	55.665	56.6502	54.8077	56.6502	55.665	53.8462	56.1576	54.8077	52.8846	53.3654	52.4038	53.3654	52.8846	53.8462	53.3654	51.9231	54.8077	52.4038	53.3654	54.0816	53.3654	51.9231	53.3654	52.8846	57.4163	58.3732	57.8947	55.0239	57.4163	57.4163
RB50_fimX	56.6502	53.11	53.11	53.9216	53.11	45.4918	52.1531	52.6316	53.8462	54.3269	56.6502	54.3269	55.665	55.665	55.665	56.25	54.6798	56.6327	55.665	55.1724	56.1576	54.3269	56.1576	55.1724	54.3269	55.665	55.2885	53.3654	53.8462	53.3654	53.3654	53.3654	53.8462	53.8462	53.3654	55.2885	52.8846	54.3269	54.5918	53.3654	52.4038	53.8462	53.3654	57.8947	58.8517	58.3732	55.5024	57.8947	57.8947
D445_fimX	56.1576	52.6316	52.6316	53.4314	52.6316	45.082	51.6746	52.1531	52.8846	53.3654	57.1429	53.3654	56.1576	56.1576	56.1576	54.3269	55.1724	56.6327	56.1576	55.665	56.6502	54.8077	56.6502	55.665	53.3654	56.1576	54.3269	52.8846	53.3654	51.9231	53.3654	52.8846	53.8462	53.3654	51.4423	54.8077	52.4038	52.8846	54.0816	53.3654	51.9231	53.3654	52.8846	57.8947	58.3732	58.3732	55.0239	57.8947	57.8947
M2020-2_fimX	53.202	51.1962	51.1962	51.9608	51.6746	43.8525	50.2392	50.7177	53.8462	54.3269	57.1429	54.3269	56.1576	56.1576	56.1576	55.2885	55.1724	56.1224	56.1576	56.1576	56.6502	54.8077	56.6502	56.1576	53.8462	56.6502	54.8077	50.9615	51.4423	49.5192	51.4423	51.9231	51.9231	51.4423	49.0385	54.3269	50.4808	51.4423	51.0204	50.4808	50	51.9231	51.9231	55.0239	54.5455	55.0239	53.5885	54.5455	55.0239
D17-021385_fimX	56.6502	54.067	54.067	54.4118	53.5885	46.3115	53.11	53.5885	56.25	56.7308	57.6355	56.7308	57.6355	57.6355	57.1429	57.6923	56.1576	59.6939	56.1576	57.1429	56.6502	56.7308	57.1429	57.1429	56.7308	57.6355	57.2115	52.8846	52.8846	52.8846	51.9231	52.8846	52.4038	53.3654	52.4038	54.3269	52.4038	53.8462	55.102	52.4038	53.3654	53.3654	52.8846	74.6411	75.5981	75.1196	66.0287	74.6411	74.6411
MBORD707_fimX	56.1576	53.11	53.11	53.9216	53.11	45.4918	52.1531	52.6316	53.3654	53.8462	56.6502	53.8462	55.665	55.665	55.665	55.7692	54.6798	56.1224	55.665	55.1724	56.1576	54.3269	56.1576	55.1724	53.8462	55.665	54.8077	52.8846	53.3654	52.8846	53.3654	52.8846	53.8462	53.3654	52.4038	54.8077	52.4038	53.8462	54.0816	53.3654	51.9231	53.3654	52.8846	56.9378	57.8947	57.4163	54.5455	56.9378	56.9378
[truncated: 18 more columns]

## Sheet: Info
Align All Fim Proteins
	MAFFT alignment of all full-length protein sequences
		67 sequences, all unique
		Sequences are named as "Isolate_protein"
		MAFFT version 7.490
		Order is fp4 - fp3 - fp1 - fimN - fim2-like - fimX
		Within a protein type, sequence order is the same as the single protein type alignments (based on prevalence of translated amino acid sequence in genome collection)
		Self vs self comparisons are excluded - these are the blank cells (would be 100%)
		fp4 = Fimbrial protein 4
		fp3 = Fimbrial protein 3
		fp1 = Fimbrial protein 1
	Highlighting:
		Within protein type comparisons are highlighted
			fp3 vs fp3			yellow	#FFFF66
			fp1 vs fp1			pink	#FFCDFF
			fimN vs fimN			green	#B5E6A2
			fim2-like vs fim2-like			orange	#FFC000
			fimX vs fimX			teal	#C0E6F5
		Protein types are separated by heavy box
	Lineage II isolate names highlighted in Red text + italics, any comparison that involves a Lineage II isolate formated in italics
	Within the protein type comparisons, highest values formatted bold+blue, lowest values formatted bold+dark red
