# Supplementary material for: Comparative analysis of the diversity within the B. bronchiseptica fimX locus
Source: PLoS One. 2026 Mar 2;21(3):e0342754. doi: 10.1371/journal.pone.0342754 (PMC12952627; doi:10.1371/journal.pone.0342754)
Supplement: S4 Table — The table lists the pairwise amino acid identity (%) from MAFFT multi-sequence alignments of all representative full-length protein sequences in which the N-terminal region was removed, such that the protein sequences used for comparisons began at the conserved A residue and extended through the C-terminal end residue. (XLSX) [file pone.0342754.s004.xlsx]

## Sheet: Without N-Term
	D16-050946_fp4_trimmed	RB50_fp3_trimmed	F709_fp3_trimmed	MBORD681_fp3_trimmed	MO149_fp3_trimmed	E013_fp3_trimmed	MBORD591_fp3_trimmed	MBORD731_fp3_trimmed	D16-049392_fp1_trimmed	C2020-8_fp1_trimmed	D16-014064_fp1_trimmed	D15-055809_fp1_trimmed	FDAARGOS_693_fp1_trimmed	KM22_fp1_trimmed	59327_fp1_trimmed	I328_fp1_trimmed	F-1_fp1_trimmed	FDAARGOS_542_fp1_trimmed	D16-011513_fp1_trimmed	B20-10725633_fp1_trimmed	253_fp1_trimmed	59324_fp1_trimmed	D16-20785_fp1_trimmed	D16-041144_fp1_trimmed	D755_fp1_trimmed	MBORD678_fp1_trimmed	MBORD707_fp1_trimmed	KM22_fimN_trimmed	CA90BB1334_fimN_trimmed	MBORD635_fimN_trimmed	D16-047428_fimN_trimmed	I943_fimN_trimmed	A345_fimN_trimmed	B20-10725633_fimN_trimmed	RB50_fimN_trimmed	I328_fimN_trimmed	FMDBb1_fimN_trimmed	F709_fimN_trimmed	D16-046502_fimN_trimmed	D17-007548_fimN_trimmed	MBORD707_fimN_trimmed	MO149_fimN_trimmed	MO275_fimN_trimmed	KM22_fim2-like_trimmed	MO149_fim2-like_trimmed	FDAARGOS_693_fim2-like_trimmed	D755_fim2-like_trimmed	A345_fim2-like_trimmed	980-2_fim2-like_trimmed
D16-050946_fp4_trimmed		73.5135	73.5135	72.973	73.5135	61.8182	72.973	72.973	66.3043	66.8478	72.2826	66.8478	67.3913	68.4783	67.9348	66.3043	67.3913	65.7609	73.913	67.3913	74.4565	67.3913	71.7391	66.3043	66.8478	66.8478	66.3043	78.6885	78.1421	78.6885	78.1421	78.1421	78.1421	78.6885	87.9121	75.4098	78.1421	78.1421	78.6885	78.6885	78.6885	79.235	78.6885	67.9348	66.8478	67.3913	68.4783	67.3913	67.3913
RB50_fp3_trimmed	73.5135		100	99.4565	98.913	84.0183	98.913	99.4565	73.3696	73.913	79.3478	73.913	74.4565	75.5435	75	77.1739	74.4565	73.3696	80.9783	74.4565	81.5217	74.4565	78.8043	73.3696	74.4565	73.913	73.3696	64.3243	65.4054	64.3243	65.4054	65.4054	65.4054	64.3243	61.6216	65.4054	63.7838	65.4054	64.3243	64.3243	64.8649	65.4054	64.8649	61.6216	61.0811	61.6216	62.1622	62.1622	61.6216
F709_fp3_trimmed	73.5135	100		99.4565	98.913	84.0183	98.913	99.4565	73.3696	73.913	79.3478	73.913	74.4565	75.5435	75	77.1739	74.4565	73.3696	80.9783	74.4565	81.5217	74.4565	78.8043	73.3696	74.4565	73.913	73.3696	64.3243	65.4054	64.3243	65.4054	65.4054	65.4054	64.3243	61.6216	65.4054	63.7838	65.4054	64.3243	64.3243	64.8649	65.4054	64.8649	61.6216	61.0811	61.6216	62.1622	62.1622	61.6216
MBORD681_fp3_trimmed	72.973	99.4565	99.4565		98.3696	83.5616	98.3696	98.913	72.8261	73.3696	78.8043	73.3696	73.913	75	74.4565	76.6304	73.913	72.8261	80.4348	73.913	80.9783	73.913	78.2609	72.8261	73.913	73.3696	72.8261	63.7838	64.8649	63.7838	64.8649	64.8649	64.8649	63.7838	61.0811	64.8649	63.2432	64.8649	63.7838	63.7838	64.3243	64.8649	64.3243	61.0811	60.5405	61.0811	61.6216	61.6216	61.0811
MO149_fp3_trimmed	73.5135	98.913	98.913	98.3696		83.105	97.8261	98.3696	73.913	74.4565	79.8913	74.4565	75	76.087	75.5435	77.7174	75	73.913	81.5217	75	82.0652	75	79.3478	73.913	73.913	74.4565	73.913	64.3243	65.4054	64.3243	65.4054	65.4054	65.4054	64.3243	61.6216	65.4054	63.7838	65.4054	64.3243	64.3243	64.8649	65.4054	64.8649	61.6216	61.0811	61.6216	62.1622	62.1622	61.6216
E013_fp3_trimmed	61.8182	84.0183	84.0183	83.5616	83.105		83.105	83.5616	61.6438	62.1005	66.6667	62.1005	62.5571	63.4703	63.0137	64.8402	62.5571	61.6438	68.0365	62.5571	68.4932	62.5571	66.21	61.6438	62.5571	62.1005	61.6438	54.0909	55	54.0909	55	55	55	54.0909	51.8182	55	53.6364	55	54.0909	54.0909	54.5455	55	54.5455	51.8182	51.3636	51.8182	52.2727	52.2727	51.8182
MBORD591_fp3_trimmed	72.973	98.913	98.913	98.3696	97.8261	83.105		98.3696	72.2826	72.8261	78.2609	72.8261	73.3696	74.4565	73.913	76.087	73.3696	72.2826	79.8913	73.3696	80.4348	73.3696	77.7174	72.2826	73.3696	72.8261	72.2826	63.7838	64.8649	63.7838	64.8649	64.8649	64.8649	63.7838	61.0811	64.8649	63.2432	64.8649	63.7838	63.7838	64.3243	64.8649	64.3243	60.5405	60	60.5405	61.0811	61.0811	60.5405
MBORD731_fp3_trimmed	72.973	99.4565	99.4565	98.913	98.3696	83.5616	98.3696		72.8261	73.3696	78.8043	73.3696	73.913	75	74.4565	76.6304	73.913	72.8261	80.4348	73.913	80.9783	73.913	78.2609	72.8261	73.913	73.3696	72.8261	64.3243	65.4054	64.3243	65.4054	65.4054	65.4054	64.3243	61.0811	64.8649	63.7838	65.4054	64.3243	64.3243	64.8649	65.4054	64.8649	61.0811	60.5405	61.0811	61.6216	61.6216	61.0811
D16-049392_fp1_trimmed	66.3043	73.3696	73.3696	72.8261	73.913	61.6438	72.2826	72.8261		98.9247	93.5484	99.4624	94.086	97.3118	93.5484	91.3978	93.0108	93.5484	91.9355	98.3871	91.3978	94.086	94.086	99.4624	98.9247	98.9247	95.6989	64.1304	64.6739	64.1304	64.6739	64.6739	64.6739	64.6739	62.5	65.2174	63.587	64.6739	64.1304	64.1304	64.1304	63.587	64.1304	64.8649	64.3243	64.8649	65.4054	64.8649	64.8649
C2020-8_fp1_trimmed	66.8478	73.913	73.913	73.3696	74.4565	62.1005	72.8261	73.3696	98.9247		94.086	99.4624	94.6237	97.8495	94.086	92.4731	93.5484	94.086	91.3978	98.9247	91.9355	94.6237	93.5484	98.9247	98.9247	99.4624	96.2366	64.6739	65.2174	64.6739	65.2174	65.2174	65.2174	65.2174	63.0435	65.7609	64.1304	65.2174	64.6739	64.6739	64.6739	64.1304	64.6739	65.4054	64.8649	65.4054	65.9459	65.4054	65.4054
D16-014064_fp1_trimmed	72.2826	79.3478	79.3478	78.8043	79.8913	66.6667	78.2609	78.8043	93.5484	94.086		94.086	90.8602	96.2366	91.3978	89.2473	90.8602	90.3226	97.3118	95.1613	97.8495	90.8602	99.4624	94.086	93.5484	94.6237	92.4731	65.7609	66.8478	65.7609	66.8478	66.8478	66.8478	65.7609	64.1304	67.9348	65.2174	66.8478	65.7609	65.7609	66.3043	66.8478	66.3043	65.4054	64.8649	65.4054	65.9459	65.4054	65.4054
D15-055809_fp1_trimmed	66.8478	73.913	73.913	73.3696	74.4565	62.1005	72.8261	73.3696	99.4624	99.4624	94.086		94.6237	97.8495	94.086	91.9355	93.5484	94.086	91.3978	98.9247	91.9355	94.6237	93.5484	98.9247	99.4624	99.4624	96.2366	64.6739	65.2174	64.6739	65.2174	65.2174	65.2174	65.2174	63.0435	65.7609	64.1304	65.2174	64.6739	64.6739	64.6739	64.1304	64.6739	65.4054	64.8649	65.4054	65.9459	65.4054	65.4054
FDAARGOS_693_fp1_trimmed	67.3913	74.4565	74.4565	73.913	75	62.5571	73.3696	73.913	94.086	94.6237	90.8602	94.6237		94.086	99.4624	93.5484	98.9247	96.7742	88.172	94.6237	88.7097	100	90.3226	94.6237	94.086	95.1613	95.6989	65.7609	65.2174	65.7609	65.2174	65.2174	65.2174	66.3043	63.587	65.2174	65.2174	65.2174	65.7609	65.7609	65.2174	65.2174	65.7609	64.8649	64.8649	64.8649	65.4054	64.8649	64.8649
KM22_fp1_trimmed	68.4783	75.5435	75.5435	75	76.087	63.4703	74.4565	75	97.3118	97.8495	96.2366	97.8495	94.086		94.6237	90.8602	94.086	94.086	93.5484	98.9247	94.086	94.086	95.6989	97.8495	97.3118	98.3871	96.2366	64.1304	64.6739	64.1304	64.6739	64.6739	64.6739	64.1304	62.5	66.3043	63.587	64.6739	64.1304	64.1304	65.2174	64.6739	64.1304	65.4054	64.8649	65.4054	65.9459	65.4054	65.4054
59327_fp1_trimmed	67.9348	75	75	74.4565	75.5435	63.0137	73.913	74.4565	93.5484	94.086	91.3978	94.086	99.4624	94.6237		93.0108	99.4624	96.2366	88.7097	95.1613	89.2473	99.4624	90.8602	94.086	93.5484	94.6237	95.1613	65.7609	65.2174	65.7609	65.2174	65.2174	65.2174	65.7609	63.587	65.2174	65.2174	65.2174	65.7609	65.7609	65.2174	65.2174	65.7609	64.3243	64.3243	64.3243	64.8649	64.3243	64.3243
I328_fp1_trimmed	66.3043	77.1739	77.1739	76.6304	77.7174	64.8402	76.087	76.6304	91.3978	92.4731	89.2473	91.9355	93.5484	90.8602	93.0108		92.4731	93.0108	86.5591	91.3978	87.0968	93.5484	88.7097	91.3978	91.3978	91.9355	92.4731	64.1304	63.587	64.1304	63.587	63.587	63.587	64.6739	62.5	65.2174	63.587	63.587	64.1304	64.1304	64.1304	63.587	64.1304	66.4865	65.9459	66.4865	67.027	66.4865	66.4865
F-1_fp1_trimmed	67.3913	74.4565	74.4565	73.913	75	62.5571	73.3696	73.913	93.0108	93.5484	90.8602	93.5484	98.9247	94.086	99.4624	92.4731		95.6989	88.172	94.6237	88.7097	98.9247	90.3226	93.5484	93.0108	94.086	94.6237	65.2174	64.6739	65.2174	64.6739	64.6739	64.6739	65.2174	63.0435	64.6739	64.6739	64.6739	65.2174	65.2174	64.6739	64.6739	65.2174	63.7838	63.7838	63.7838	64.3243	63.7838	63.7838
FDAARGOS_542_fp1_trimmed	65.7609	73.3696	73.3696	72.8261	73.913	61.6438	72.2826	72.8261	93.5484	94.086	90.3226	94.086	96.7742	94.086	96.2366	93.0108	95.6989		87.6344	94.086	88.172	96.7742	89.7849	94.086	93.5484	94.6237	97.3118	63.587	63.0435	63.587	63.0435	63.0435	63.0435	64.1304	61.413	64.1304	63.0435	63.0435	63.587	63.587	63.587	63.0435	63.587	64.8649	64.8649	64.8649	65.4054	64.8649	64.8649
D16-011513_fp1_trimmed	73.913	80.9783	80.9783	80.4348	81.5217	68.0365	79.8913	80.4348	91.9355	91.3978	97.3118	91.3978	88.172	93.5484	88.7097	86.5591	88.172	87.6344		92.4731	99.4624	88.172	97.8495	92.4731	90.8602	91.9355	89.7849	64.1304	65.2174	64.1304	65.2174	65.2174	65.2174	64.1304	62.5	66.3043	63.587	65.2174	64.1304	64.1304	64.6739	65.2174	64.6739	63.7838	63.2432	63.7838	64.3243	63.7838	63.7838
B20-10725633_fp1_trimmed	67.3913	74.4565	74.4565	73.913	75	62.5571	73.3696	73.913	98.3871	98.9247	95.1613	98.9247	94.6237	98.9247	95.1613	91.3978	94.6237	94.086	92.4731		93.0108	94.6237	94.6237	98.9247	98.3871	99.4624	96.2366	64.6739	65.2174	64.6739	65.2174	65.2174	65.2174	64.6739	63.0435	65.7609	64.1304	65.2174	64.6739	64.6739	64.6739	64.1304	64.6739	64.8649	64.3243	64.8649	65.4054	64.8649	64.8649
253_fp1_trimmed	74.4565	81.5217	81.5217	80.9783	82.0652	68.4932	80.4348	80.9783	91.3978	91.9355	97.8495	91.9355	88.7097	94.086	89.2473	87.0968	88.7097	88.172	99.4624	93.0108		88.7097	97.3118	91.9355	91.3978	92.4731	90.3226	64.6739	65.7609	64.6739	65.7609	65.7609	65.7609	64.6739	63.0435	66.8478	64.1304	65.7609	64.6739	64.6739	65.2174	65.7609	65.2174	64.3243	63.7838	64.3243	64.8649	64.3243	64.3243
59324_fp1_trimmed	67.3913	74.4565	74.4565	73.913	75	62.5571	73.3696	73.913	94.086	94.6237	90.8602	94.6237	100	94.086	99.4624	93.5484	98.9247	96.7742	88.172	94.6237	88.7097		90.3226	94.6237	94.086	95.1613	95.6989	65.7609	65.2174	65.7609	65.2174	65.2174	65.2174	66.3043	63.587	65.2174	65.2174	65.2174	65.7609	65.7609	65.2174	65.2174	65.7609	64.8649	64.8649	64.8649	65.4054	64.8649	64.8649
D16-20785_fp1_trimmed	71.7391	78.8043	78.8043	78.2609	79.3478	66.21	77.7174	78.2609	94.086	93.5484	99.4624	93.5484	90.3226	95.6989	90.8602	88.7097	90.3226	89.7849	97.8495	94.6237	97.3118	90.3226		94.6237	93.0108	94.086	91.9355	65.2174	66.3043	65.2174	66.3043	66.3043	66.3043	65.2174	63.587	67.3913	64.6739	66.3043	65.2174	65.2174	65.7609	66.3043	65.7609	64.8649	64.3243	64.8649	65.4054	64.8649	64.8649
D16-041144_fp1_trimmed	66.3043	73.3696	73.3696	72.8261	73.913	61.6438	72.2826	72.8261	99.4624	98.9247	94.086	98.9247	94.6237	97.8495	94.086	91.3978	93.5484	94.086	92.4731	98.9247	91.9355	94.6237	94.6237		98.3871	99.4624	96.2366	64.1304	64.6739	64.1304	64.6739	64.6739	64.6739	64.6739	62.5	65.2174	63.587	64.6739	64.1304	64.1304	64.1304	63.587	64.1304	64.8649	64.3243	64.8649	65.4054	64.8649	64.8649
D755_fp1_trimmed	66.8478	74.4565	74.4565	73.913	73.913	62.5571	73.3696	73.913	98.9247	98.9247	93.5484	99.4624	94.086	97.3118	93.5484	91.3978	93.0108	93.5484	90.8602	98.3871	91.3978	94.086	93.0108	98.3871		98.9247	95.6989	64.6739	65.2174	64.6739	65.2174	65.2174	65.2174	65.2174	63.0435	65.7609	64.1304	65.2174	64.6739	64.6739	64.6739	64.1304	64.6739	65.4054	64.8649	65.4054	65.9459	65.4054	65.4054
MBORD678_fp1_trimmed	66.8478	73.913	73.913	73.3696	74.4565	62.1005	72.8261	73.3696	98.9247	99.4624	94.6237	99.4624	95.1613	98.3871	94.6237	91.9355	94.086	94.6237	91.9355	99.4624	92.4731	95.1613	94.086	99.4624	98.9247		96.7742	64.6739	65.2174	64.6739	65.2174	65.2174	65.2174	65.2174	63.0435	65.7609	64.1304	65.2174	64.6739	64.6739	64.6739	64.1304	64.6739	65.4054	64.8649	65.4054	65.9459	65.4054	65.4054
MBORD707_fp1_trimmed	66.3043	73.3696	73.3696	72.8261	73.913	61.6438	72.2826	72.8261	95.6989	96.2366	92.4731	96.2366	95.6989	96.2366	95.1613	92.4731	94.6237	97.3118	89.7849	96.2366	90.3226	95.6989	91.9355	96.2366	95.6989	96.7742		63.587	63.0435	63.587	63.0435	63.0435	63.0435	64.1304	61.9565	64.6739	63.0435	63.0435	63.587	63.587	63.587	63.0435	63.587	64.8649	64.3243	64.8649	65.4054	64.8649	64.8649
KM22_fimN_trimmed	78.6885	64.3243	64.3243	63.7838	64.3243	54.0909	63.7838	64.3243	64.1304	64.6739	65.7609	64.6739	65.7609	64.1304	65.7609	64.1304	65.2174	63.587	64.1304	64.6739	64.6739	65.7609	65.2174	64.1304	64.6739	64.6739	63.587		98.3607	100	97.8142	97.8142	97.2678	99.4536	90.7104	90.1639	99.4536	97.2678	100	100	96.1749	97.8142	98.3607	55.1351	54.5946	54.5946	55.6757	54.5946	54.5946
CA90BB1334_fimN_trimmed	78.1421	65.4054	65.4054	64.8649	65.4054	55	64.8649	65.4054	64.6739	65.2174	66.8478	65.2174	65.2174	64.6739	65.2174	63.587	64.6739	63.0435	65.2174	65.2174	65.7609	65.2174	66.3043	64.6739	65.2174	65.2174	63.0435	98.3607		98.3607	99.4536	99.4536	98.9071	97.8142	89.071	89.6175	97.8142	98.9071	98.3607	98.3607	96.1749	98.3607	98.9071	54.5946	54.0541	54.0541	55.1351	54.0541	54.0541
MBORD635_fimN_trimmed	78.6885	64.3243	64.3243	63.7838	64.3243	54.0909	63.7838	64.3243	64.1304	64.6739	65.7609	64.6739	65.7609	64.1304	65.7609	64.1304	65.2174	63.587	64.1304	64.6739	64.6739	65.7609	65.2174	64.1304	64.6739	64.6739	63.587	100	98.3607		97.8142	97.8142	97.2678	99.4536	90.7104	90.1639	99.4536	97.2678	100	100	96.1749	97.8142	98.3607	55.1351	54.5946	54.5946	55.6757	54.5946	54.5946
D16-047428_fimN_trimmed	78.1421	65.4054	65.4054	64.8649	65.4054	55	64.8649	65.4054	64.6739	65.2174	66.8478	65.2174	65.2174	64.6739	65.2174	63.587	64.6739	63.0435	65.2174	65.2174	65.7609	65.2174	66.3043	64.6739	65.2174	65.2174	63.0435	97.8142	99.4536	97.8142		100	99.4536	97.2678	88.5246	90.1639	97.2678	99.4536	97.8142	97.8142	96.1749	98.9071	99.4536	54.5946	54.0541	54.0541	55.1351	54.0541	54.0541
I943_fimN_trimmed	78.1421	65.4054	65.4054	64.8649	65.4054	55	64.8649	65.4054	64.6739	65.2174	66.8478	65.2174	65.2174	64.6739	65.2174	63.587	64.6739	63.0435	65.2174	65.2174	65.7609	65.2174	66.3043	64.6739	65.2174	65.2174	63.0435	97.8142	99.4536	97.8142	100		99.4536	97.2678	88.5246	90.1639	97.2678	99.4536	97.8142	97.8142	96.1749	98.9071	99.4536	54.5946	54.0541	54.0541	55.1351	54.0541	54.0541
A345_fimN_trimmed	78.1421	65.4054	65.4054	64.8649	65.4054	55	64.8649	65.4054	64.6739	65.2174	66.8478	65.2174	65.2174	64.6739	65.2174	63.587	64.6739	63.0435	65.2174	65.2174	65.7609	65.2174	66.3043	64.6739	65.2174	65.2174	63.0435	97.2678	98.9071	97.2678	99.4536	99.4536		96.7213	87.9781	90.7104	96.7213	100	97.2678	97.2678	95.6284	98.3607	98.9071	54.5946	54.0541	54.0541	55.1351	54.0541	54.0541
B20-10725633_fimN_trimmed	78.6885	64.3243	64.3243	63.7838	64.3243	54.0909	63.7838	64.3243	64.6739	65.2174	65.7609	65.2174	66.3043	64.1304	65.7609	64.6739	65.2174	64.1304	64.1304	64.6739	64.6739	66.3043	65.2174	64.6739	65.2174	65.2174	64.1304	99.4536	97.8142	99.4536	97.2678	97.2678	96.7213		90.1639	89.6175	98.9071	96.7213	99.4536	99.4536	95.6284	97.2678	97.8142	55.6757	55.1351	55.1351	56.2162	55.1351	55.1351
RB50_fimN_trimmed	87.9121	61.6216	61.6216	61.0811	61.6216	51.8182	61.0811	61.0811	62.5	63.0435	64.1304	63.0435	63.587	62.5	63.587	62.5	63.0435	61.413	62.5	63.0435	63.0435	63.587	63.587	62.5	63.0435	63.0435	61.9565	90.7104	89.071	90.7104	88.5246	88.5246	87.9781	90.1639		83.0601	90.1639	87.9781	90.7104	90.7104	86.8852	88.5246	89.071	64.1304	63.0435	63.587	64.6739	63.587	63.587
I328_fimN_trimmed	75.4098	65.4054	65.4054	64.8649	65.4054	55	64.8649	64.8649	65.2174	65.7609	67.9348	65.7609	65.2174	66.3043	65.2174	65.2174	64.6739	64.1304	66.3043	65.7609	66.8478	65.2174	67.3913	65.2174	65.7609	65.7609	64.6739	90.1639	89.6175	90.1639	90.1639	90.1639	90.7104	89.6175	83.0601		89.6175	90.7104	90.1639	90.1639	89.071	91.2568	90.7104	55.6757	55.1351	55.1351	56.2162	55.1351	55.1351
FMDBb1_fimN_trimmed	78.1421	63.7838	63.7838	63.2432	63.7838	53.6364	63.2432	63.7838	63.587	64.1304	65.2174	64.1304	65.2174	63.587	65.2174	63.587	64.6739	63.0435	63.587	64.1304	64.1304	65.2174	64.6739	63.587	64.1304	64.1304	63.0435	99.4536	97.8142	99.4536	97.2678	97.2678	96.7213	98.9071	90.1639	89.6175		96.7213	99.4536	99.4536	95.6284	97.2678	97.8142	54.5946	54.0541	54.0541	55.1351	54.0541	54.0541
F709_fimN_trimmed	78.1421	65.4054	65.4054	64.8649	65.4054	55	64.8649	65.4054	64.6739	65.2174	66.8478	65.2174	65.2174	64.6739	65.2174	63.587	64.6739	63.0435	65.2174	65.2174	65.7609	65.2174	66.3043	64.6739	65.2174	65.2174	63.0435	97.2678	98.9071	97.2678	99.4536	99.4536	100	96.7213	87.9781	90.7104	96.7213		97.2678	97.2678	95.6284	98.3607	98.9071	54.5946	54.0541	54.0541	55.1351	54.0541	54.0541
D16-046502_fimN_trimmed	78.6885	64.3243	64.3243	63.7838	64.3243	54.0909	63.7838	64.3243	64.1304	64.6739	65.7609	64.6739	65.7609	64.1304	65.7609	64.1304	65.2174	63.587	64.1304	64.6739	64.6739	65.7609	65.2174	64.1304	64.6739	64.6739	63.587	100	98.3607	100	97.8142	97.8142	97.2678	99.4536	90.7104	90.1639	99.4536	97.2678		100	96.1749	97.8142	98.3607	55.1351	54.5946	54.5946	55.6757	54.5946	54.5946
D17-007548_fimN_trimmed	78.6885	64.3243	64.3243	63.7838	64.3243	54.0909	63.7838	64.3243	64.1304	64.6739	65.7609	64.6739	65.7609	64.1304	65.7609	64.1304	65.2174	63.587	64.1304	64.6739	64.6739	65.7609	65.2174	64.1304	64.6739	64.6739	63.587	100	98.3607	100	97.8142	97.8142	97.2678	99.4536	90.7104	90.1639	99.4536	97.2678	100		96.1749	97.8142	98.3607	55.1351	54.5946	54.5946	55.6757	54.5946	54.5946
MBORD707_fimN_trimmed	78.6885	64.8649	64.8649	64.3243	64.8649	54.5455	64.3243	64.8649	64.1304	64.6739	66.3043	64.6739	65.2174	65.2174	65.2174	64.1304	64.6739	63.587	64.6739	64.6739	65.2174	65.2174	65.7609	64.1304	64.6739	64.6739	63.587	96.1749	96.1749	96.1749	96.1749	96.1749	95.6284	95.6284	86.8852	89.071	95.6284	95.6284	96.1749	96.1749		97.2678	96.7213	55.6757	55.1351	55.1351	56.2162	55.1351	55.1351
MO149_fimN_trimmed	79.235	65.4054	65.4054	64.8649	65.4054	55	64.8649	65.4054	63.587	64.1304	66.8478	64.1304	65.2174	64.6739	65.2174	63.587	64.6739	63.0435	65.2174	64.1304	65.7609	65.2174	66.3043	63.587	64.1304	64.1304	63.0435	97.8142	98.3607	97.8142	98.9071	98.9071	98.3607	97.2678	88.5246	91.2568	97.2678	98.3607	97.8142	97.8142	97.2678		99.4536	55.6757	55.1351	55.1351	56.2162	55.1351	55.1351
MO275_fimN_trimmed	78.6885	64.8649	64.8649	64.3243	64.8649	54.5455	64.3243	64.8649	64.1304	64.6739	66.3043	64.6739	65.7609	64.1304	65.7609	64.1304	65.2174	63.587	64.6739	64.6739	65.2174	65.7609	65.7609	64.1304	64.6739	64.6739	63.587	98.3607	98.9071	98.3607	99.4536	99.4536	98.9071	97.8142	89.071	90.7104	97.8142	98.9071	98.3607	98.3607	96.7213	99.4536		55.1351	54.5946	54.5946	55.6757	54.5946	54.5946
KM22_fim2-like_trimmed	67.9348	61.6216	61.6216	61.0811	61.6216	51.8182	60.5405	61.0811	64.8649	65.4054	65.4054	65.4054	64.8649	65.4054	64.3243	66.4865	63.7838	64.8649	63.7838	64.8649	64.3243	64.8649	64.8649	64.8649	65.4054	65.4054	64.8649	55.1351	54.5946	55.1351	54.5946	54.5946	54.5946	55.6757	64.1304	55.6757	54.5946	54.5946	55.1351	55.1351	55.6757	55.6757	55.1351		98.3696	98.913	99.4565	98.3696	99.4565
MO149_fim2-like_trimmed	66.8478	61.0811	61.0811	60.5405	61.0811	51.3636	60	60.5405	64.3243	64.8649	64.8649	64.8649	64.8649	64.8649	64.3243	65.9459	63.7838	64.8649	63.2432	64.3243	63.7838	64.8649	64.3243	64.3243	64.8649	64.8649	64.3243	54.5946	54.0541	54.5946	54.0541	54.0541	54.0541	55.1351	63.0435	55.1351	54.0541	54.0541	54.5946	54.5946	55.1351	55.1351	54.5946	98.3696		99.4565	97.8261	98.913	98.913
FDAARGOS_693_fim2-like_trimmed	67.3913	61.6216	61.6216	61.0811	61.6216	51.8182	60.5405	61.0811	64.8649	65.4054	65.4054	65.4054	64.8649	65.4054	64.3243	66.4865	63.7838	64.8649	63.7838	64.8649	64.3243	64.8649	64.8649	64.8649	65.4054	65.4054	64.8649	54.5946	54.0541	54.5946	54.0541	54.0541	54.0541	55.1351	63.587	55.1351	54.0541	54.0541	54.5946	54.5946	55.1351	55.1351	54.5946	98.913	99.4565		98.3696	99.4565	99.4565
D755_fim2-like_trimmed	68.4783	62.1622	62.1622	61.6216	62.1622	52.2727	61.0811	61.6216	65.4054	65.9459	65.9459	65.9459	65.4054	65.9459	64.8649	67.027	64.3243	65.4054	64.3243	65.4054	64.8649	65.4054	65.4054	65.4054	65.9459	65.9459	65.4054	55.6757	55.1351	55.6757	55.1351	55.1351	55.1351	56.2162	64.6739	56.2162	55.1351	55.1351	55.6757	55.6757	56.2162	56.2162	55.6757	99.4565	97.8261	98.3696		97.8261	98.913
A345_fim2-like_trimmed	67.3913	62.1622	62.1622	61.6216	62.1622	52.2727	61.0811	61.6216	64.8649	65.4054	65.4054	65.4054	64.8649	65.4054	64.3243	66.4865	63.7838	64.8649	63.7838	64.8649	64.3243	64.8649	64.8649	64.8649	65.4054	65.4054	64.8649	54.5946	54.0541	54.5946	54.0541	54.0541	54.0541	55.1351	63.587	55.1351	54.0541	54.0541	54.5946	54.5946	55.1351	55.1351	54.5946	98.3696	98.913	99.4565	97.8261		98.913
980-2_fim2-like_trimmed	67.3913	61.6216	61.6216	61.0811	61.6216	51.8182	60.5405	61.0811	64.8649	65.4054	65.4054	65.4054	64.8649	65.4054	64.3243	66.4865	63.7838	64.8649	63.7838	64.8649	64.3243	64.8649	64.8649	64.8649	65.4054	65.4054	64.8649	54.5946	54.0541	54.5946	54.0541	54.0541	54.0541	55.1351	63.587	55.1351	54.0541	54.0541	54.5946	54.5946	55.1351	55.1351	54.5946	99.4565	98.913	99.4565	98.913	98.913
RL57_fim2-like_trimmed	69.0217	62.7027	62.7027	62.1622	62.7027	52.7273	61.6216	62.1622	64.8649	65.4054	66.4865	65.4054	64.8649	66.4865	65.4054	66.4865	64.8649	64.8649	64.8649	65.9459	65.4054	64.8649	65.9459	64.8649	65.4054	65.4054	64.8649	55.6757	55.1351	55.6757	55.1351	55.1351	55.1351	55.6757	64.6739	56.2162	55.1351	55.1351	55.6757	55.6757	56.2162	56.2162	55.6757	98.913	97.2826	97.8261	99.4565	97.2826	98.3696
M2020-2_fim2-like_trimmed	65.7609	64.3243	64.3243	63.7838	64.3243	54.0909	63.2432	63.7838	68.1081	68.6486	66.4865	68.6486	68.1081	67.5676	67.5676	70.2703	67.027	67.5676	64.3243	68.1081	64.8649	68.1081	65.9459	68.1081	68.6486	68.6486	67.5676	57.2973	57.2973	57.2973	57.2973	57.2973	57.2973	57.8378	63.0435	56.2162	56.7568	57.2973	57.2973	57.2973	57.2973	56.7568	57.2973	84.7826	84.7826	85.3261	85.3261	85.3261	84.7826
I328_fim2-like_trimmed	64.6739	63.2432	63.2432	62.7027	63.2432	53.1818	62.1622	62.7027	64.3243	64.8649	65.4054	64.8649	64.8649	65.4054	64.8649	65.4054	64.3243	63.7838	63.2432	64.8649	63.7838	64.8649	64.8649	64.3243	64.8649	64.8649	63.7838	55.6757	55.6757	55.6757	55.6757	55.6757	55.6757	55.6757	61.413	55.6757	55.1351	55.6757	55.6757	55.6757	56.2162	56.2162	55.6757	87.5	87.5	88.0435	88.0435	88.0435	87.5
99-R-0433_fim2-like_trimmed	64.1304	62.7027	62.7027	62.1622	62.7027	52.7273	61.6216	62.1622	64.3243	64.8649	64.8649	64.8649	64.8649	64.8649	64.3243	66.4865	63.7838	63.7838	62.7027	64.3243	63.2432	64.8649	64.3243	64.3243	64.8649	64.8649	63.7838	55.1351	55.1351	55.1351	55.1351	55.1351	55.1351	55.6757	60.8696	55.1351	54.5946	55.1351	55.1351	55.1351	55.6757	55.6757	55.1351	87.5	87.5	88.0435	88.0435	88.0435	87.5
FDAARGOS_634_fim2-like_trimmed	67.3913	61.6216	61.6216	61.0811	61.6216	51.8182	60.5405	61.0811	64.8649	65.4054	65.4054	65.4054	65.4054	65.4054	64.8649	66.4865	64.3243	65.4054	63.7838	64.8649	64.3243	65.4054	64.8649	64.8649	65.4054	65.4054	64.8649	55.1351	54.5946	55.1351	54.5946	54.5946	54.5946	55.6757	63.587	55.6757	54.5946	54.5946	55.1351	55.1351	55.6757	55.6757	55.1351	97.8261	99.4565	98.913	97.2826	98.3696	98.3696
MBORD707_fim2-like_trimmed	67.3913	62.1622	62.1622	61.6216	62.1622	52.2727	61.0811	61.6216	64.8649	65.4054	65.4054	65.4054	64.8649	65.4054	64.3243	66.4865	63.7838	64.8649	63.7838	64.8649	64.3243	64.8649	64.8649	64.8649	65.4054	65.4054	64.8649	54.5946	54.0541	54.5946	54.0541	54.0541	54.0541	55.1351	63.587	55.1351	54.0541	54.0541	54.5946	54.5946	55.1351	55.1351	54.5946	98.913	98.3696	98.913	98.3696	99.4565	99.4565
KM22_fimX_trimmed	59.2391	57.2973	57.2973	56.7568	57.2973	48.1818	56.2162	56.7568	58.1522	58.6957	59.7826	58.6957	58.6957	58.6957	58.1522	60.3261	57.6087	58.6957	58.6957	58.1522	59.2391	58.6957	59.2391	58.1522	58.6957	58.6957	58.6957	57.6087	58.1522	57.6087	57.6087	57.6087	57.6087	58.1522	57.0652	60.3261	57.0652	57.6087	57.6087	57.6087	57.0652	58.1522	57.6087	59.4595	60.5405	60	59.4595	59.4595	59.4595
MO149_fimX_trimmed	58.1522	55.6757	55.6757	55.1351	55.6757	46.8182	54.5946	55.1351	57.6087	58.1522	59.2391	58.1522	58.1522	58.1522	57.6087	58.6957	57.0652	58.1522	58.1522	57.6087	58.6957	58.1522	58.6957	57.6087	58.1522	58.1522	58.1522	56.5217	57.0652	56.5217	56.5217	56.5217	56.5217	57.0652	55.9783	59.2391	55.9783	56.5217	56.5217	56.5217	55.9783	57.0652	56.5217	58.9189	60	59.4595	58.9189	58.9189	58.9189
D16-047428_fimX_trimmed	58.1522	55.6757	55.6757	55.1351	55.6757	46.8182	54.5946	55.1351	57.6087	58.1522	59.2391	58.1522	58.1522	58.1522	57.6087	58.6957	57.0652	58.1522	58.1522	57.6087	58.6957	58.1522	58.6957	57.6087	58.1522	58.1522	58.1522	56.5217	57.0652	56.5217	56.5217	56.5217	56.5217	57.0652	55.9783	59.2391	55.9783	56.5217	56.5217	56.5217	55.9783	57.0652	56.5217	58.9189	60	59.4595	58.9189	58.9189	58.9189
FDAARGOS_693_fimX_trimmed	58.1522	55.6757	55.6757	55.1351	55.6757	46.8182	54.5946	55.1351	58.1522	58.6957	59.7826	58.6957	58.6957	58.6957	58.1522	59.2391	57.6087	58.6957	58.6957	58.1522	59.2391	58.6957	59.2391	58.1522	58.6957	58.6957	58.6957	56.5217	57.0652	56.5217	56.5217	56.5217	56.5217	57.0652	55.9783	59.2391	55.9783	56.5217	56.5217	56.5217	55.9783	57.0652	56.5217	58.9189	60	59.4595	58.9189	58.9189	58.9189
I328_fimX_trimmed	57.0652	54.5946	54.5946	54.0541	54.5946	45.9091	53.5135	54.0541	58.1522	58.6957	59.2391	58.6957	58.1522	58.1522	57.6087	59.2391	57.0652	57.6087	58.1522	58.1522	58.6957	58.1522	58.6957	58.1522	58.6957	58.6957	58.1522	54.3478	54.8913	54.3478	55.4348	55.4348	55.4348	54.8913	54.8913	58.6957	53.8043	55.4348	54.3478	54.3478	53.8043	55.4348	55.4348	58.3784	57.2973	57.8378	58.3784	57.2973	57.8378
A345_fimX_trimmed	58.6957	55.6757	55.6757	55.1351	55.6757	46.8182	54.5946	55.1351	57.6087	58.1522	59.2391	58.1522	58.1522	58.1522	57.6087	58.6957	57.0652	58.1522	58.1522	57.6087	58.6957	58.1522	58.6957	57.6087	58.1522	58.1522	58.1522	56.5217	57.0652	56.5217	56.5217	56.5217	56.5217	57.0652	56.5217	59.2391	55.9783	56.5217	56.5217	56.5217	55.9783	57.0652	56.5217	59.4595	60.5405	60	59.4595	59.4595	59.4595
F-1_fimX_trimmed	58.1522	55.6757	55.6757	55.1351	55.6757	46.8182	54.5946	55.1351	57.6087	58.1522	59.2391	58.1522	58.1522	58.1522	57.6087	58.6957	57.0652	58.1522	58.1522	57.6087	58.6957	58.1522	58.6957	57.6087	58.1522	58.1522	58.1522	56.5217	57.0652	56.5217	56.5217	56.5217	56.5217	57.0652	55.9783	59.2391	55.9783	56.5217	56.5217	56.5217	55.9783	57.0652	56.5217	58.9189	60	59.4595	58.9189	58.9189	58.9189
RB50_fimX_trimmed	59.2391	56.7568	56.7568	56.2162	56.7568	47.7273	55.6757	56.2162	57.6087	58.1522	59.2391	58.1522	58.1522	58.1522	57.6087	59.7826	57.0652	58.1522	58.1522	57.6087	58.6957	58.1522	58.6957	57.6087	58.1522	58.1522	58.1522	57.0652	57.6087	57.0652	57.0652	57.0652	57.0652	57.6087	57.0652	59.7826	56.5217	57.0652	57.0652	57.0652	56.5217	57.6087	57.0652	59.4595	60.5405	60	59.4595	59.4595	59.4595
D445_fimX_trimmed	58.1522	55.6757	55.6757	55.1351	55.6757	46.8182	54.5946	55.1351	57.6087	58.1522	59.2391	58.1522	58.1522	58.1522	57.6087	58.6957	57.0652	58.1522	58.1522	57.6087	58.6957	58.1522	58.6957	57.6087	58.1522	58.1522	58.1522	56.5217	57.0652	56.5217	56.5217	56.5217	56.5217	57.0652	55.9783	59.2391	55.9783	56.5217	56.5217	56.5217	55.9783	57.0652	56.5217	58.9189	59.4595	59.4595	58.9189	58.9189	58.9189
M2020-2_fimX_trimmed	55.4348	54.5946	54.5946	54.0541	55.1351	45.9091	53.5135	54.0541	58.6957	59.2391	59.7826	59.2391	58.6957	58.6957	58.1522	59.7826	57.6087	58.1522	58.6957	58.6957	59.2391	58.6957	59.2391	58.6957	58.6957	59.2391	58.6957	53.8043	54.3478	53.8043	54.8913	54.8913	54.8913	54.3478	53.2609	58.1522	53.2609	54.8913	53.8043	53.8043	53.2609	54.8913	54.8913	56.7568	56.2162	56.7568	56.7568	56.2162	56.7568
D17-021385_fimX_trimmed	59.2391	57.2973	57.2973	56.7568	57.2973	48.1818	56.2162	56.7568	59.7826	60.3261	60.3261	60.3261	60.3261	60.3261	59.7826	61.9565	59.2391	59.7826	58.6957	59.7826	59.2391	60.3261	59.7826	59.7826	60.3261	60.3261	59.7826	55.9783	55.9783	55.9783	55.9783	55.9783	55.9783	56.5217	55.4348	58.1522	55.4348	55.9783	55.9783	55.9783	56.5217	56.5217	55.9783	71.3514	72.4324	71.8919	70.8108	71.3514	71.3514
MBORD707_fimX_trimmed	58.1522	56.2162	56.2162	55.6757	56.2162	47.2727	55.1351	55.6757	57.0652	57.6087	58.6957	57.6087	57.6087	57.6087	57.0652	59.2391	56.5217	57.6087	57.6087	57.0652	58.1522	57.6087	58.1522	57.0652	57.6087	57.6087	57.6087	56.5217	57.0652	56.5217	56.5217	56.5217	56.5217	57.0652	55.9783	59.2391	55.9783	56.5217	56.5217	56.5217	55.9783	57.0652	56.5217	58.3784	59.4595	58.9189	58.3784	58.3784	58.3784
[truncated: 18 more columns]

## Sheet: Info
Align All Fim Proteins: Trimmed
	MAFFT alignment of fimbrial subunit proteins with N-terminal regions trimmed off: sequences start with the conserved 'A' residue
		67 sequences, 59 unique
		Sequences are named as "Isolate_protein_trimmed"
		MAFFT version 7.490
		Order is fp4 - fp3 - fp1 - fimN - fim2-like - fimX
		Within a protein type, sequence order is the same as the single protein type alignments (based on prevalence of translated amino acid sequence in genome collection)
		Self vs self comparisons are excluded - these are the blank cells (would be 100%)
		fp4 = Fimbrial protein 4
		fp3 = Fimbrial protein 3
		fp1 = Fimbrial protein 1
	Highlighting:
		Within protein type comparisons are highlighted
			fp3 vs fp3			yellow	#FFFF66
			fp1 vs fp1			pink	#FFCDFF
			fimN vs fimN			green	#B5E6A2
			fim2-like vs fim2-like			orange	#FFC000
			fimX vs fimX			teal	#C0E6F5
		Protein types are separated by heavy box
	Lineage II isolate names highlighted in Red text + italics, any comparison that involves a Lineage II isolate formated in italics
	Within the protein type comparisons, highest values formatted bold+blue, lowest values formatted bold+dark red
