# Supplementary material for: Comparative analysis of the diversity within the B. bronchiseptica fimX locus
Source: PLoS One. 2026 Mar 2;21(3):e0342754. doi: 10.1371/journal.pone.0342754 (PMC12952627; doi:10.1371/journal.pone.0342754)
Supplement: S5 Table — The table lists the pairwise amino acid identity (%) from MAFFT multi-sequence alignments of all N-terminal region sequences that include the start codon up to residue preceding the conserved A residue. (XLSX) [file pone.0342754.s005.xlsx]

## Sheet: N-Term
	D16-050946_fp4_Nterm	RB50_fp3_Nterm	F709_fp3_Nterm	MBORD681_fp3_Nterm	MO149_fp3_Nterm	E013_fp3_Nterm	MBORD591_fp3_Nterm	MBORD731_fp3_Nterm	D16-049392_fp1_Nterm	C2020-8_fp1_Nterm	D16-014064_fp1_Nterm	D15-055809_fp1_Nterm	FDAARGOS_693_fp1_Nterm	KM22.closed_fp1_Nterm	59327_fp1_Nterm	I328_fp1_Nterm	F-1_fp1_Nterm	FDAARGOS_542_fp1_Nterm	D16-011513_fp1_Nterm	B20-10725633_fp1_Nterm	253_fp1_Nterm	59324_fp1_Nterm	D16-20785_fp1_Nterm	D16-041144_fp1_Nterm	D755_fp1_Nterm	MBORD678_fp1_Nterm	MBORD707_fp1_Nterm	KM22.closed_fimN_Nterm	CA90BB1334_fimN_Nterm	MBORD635_fimN_Nterm	D16-047428_fimN_Nterm	I943_fimN_Nterm	A345_fimN_Nterm	B20-10725633_fimN_Nterm	RB50_fimN_Nterm	I328_fimN_Nterm	FMDBb1_fimN_Nterm	F709_fimN_Nterm	D16-046502_fimN_Nterm	D17-007548_fimN_Nterm	MBORD707_fimN_Nterm	MO149_fimN_Nterm	MO275_fimN_Nterm	KM22_fim2-like_Nterm	MO149_fim2-like_Nterm	FDAARGOS_693_fim2-like_Nterm	D755_fim2-like_Nterm	A345_fim2-like_Nterm	980-2_fim2-like_Nterm
D16-050946_fp4_Nterm		95	80	100	85	95	80	95	35	35	100	35	85	100	90	35	90	46.1538	100	100	100	80	100	100	35	100	40	35	35	35	90	35	90	35	35	30	35	40	38.4615	100	30	35	35	35	35	35	35	35	35
RB50_fp3_Nterm	95		88.8889	95	92.5926	100	88.8889	100	37.037	37.037	95	37.037	80	95	85	37.037	85	46.1538	95	95	95	88.8889	95	95	37.037	95	40.7407	33.3333	33.3333	37.037	85	33.3333	85	33.3333	37.037	29.6296	33.3333	40.7407	38.4615	95	29.6296	33.3333	33.3333	33.3333	33.3333	33.3333	33.3333	33.3333	33.3333
F709_fp3_Nterm	80	88.8889		80	96.2963	88.8889	100	88.8889	40.7407	40.7407	80	40.7407	95	80	85	37.037	90	53.8462	80	80	80	100	80	80	40.7407	80	44.4444	29.6296	29.6296	40.7407	90	29.6296	85	29.6296	40.7407	25.9259	29.6296	44.4444	46.1538	80	25.9259	29.6296	29.6296	33.3333	33.3333	33.3333	29.6296	33.3333	33.3333
MBORD681_fp3_Nterm	100	95	80		85	95	80	95	35	35	100	35	85	100	90	35	90	46.1538	100	100	100	80	100	100	35	100	40	35	35	35	90	35	90	35	35	30	35	40	38.4615	100	30	35	35	35	35	35	35	35	35
MO149_fp3_Nterm	85	92.5926	96.2963	85		92.5926	96.2963	92.5926	37.037	37.037	85	37.037	90	85	90	37.037	95	46.1538	85	85	85	96.2963	85	85	37.037	85	40.7407	29.6296	29.6296	37.037	95	29.6296	90	29.6296	37.037	25.9259	29.6296	40.7407	38.4615	85	25.9259	29.6296	29.6296	29.6296	29.6296	29.6296	29.6296	29.6296	29.6296
E013_fp3_Nterm	95	100	88.8889	95	92.5926		88.8889	100	37.037	37.037	95	37.037	80	95	85	37.037	85	46.1538	95	95	95	88.8889	95	95	37.037	95	40.7407	33.3333	33.3333	37.037	85	33.3333	85	33.3333	37.037	29.6296	33.3333	40.7407	38.4615	95	29.6296	33.3333	33.3333	33.3333	33.3333	33.3333	33.3333	33.3333	33.3333
MBORD591_fp3_Nterm	80	88.8889	100	80	96.2963	88.8889		88.8889	40.7407	40.7407	80	40.7407	95	80	85	37.037	90	53.8462	80	80	80	100	80	80	40.7407	80	44.4444	29.6296	29.6296	40.7407	90	29.6296	85	29.6296	40.7407	25.9259	29.6296	44.4444	46.1538	80	25.9259	29.6296	29.6296	33.3333	33.3333	33.3333	29.6296	33.3333	33.3333
MBORD731_fp3_Nterm	95	100	88.8889	95	92.5926	100	88.8889		37.037	37.037	95	37.037	80	95	85	37.037	85	46.1538	95	95	95	88.8889	95	95	37.037	95	40.7407	33.3333	33.3333	37.037	85	33.3333	85	33.3333	37.037	29.6296	33.3333	40.7407	38.4615	95	29.6296	33.3333	33.3333	33.3333	33.3333	33.3333	33.3333	33.3333	33.3333
D16-049392_fp1_Nterm	35	37.037	40.7407	35	37.037	37.037	40.7407	37.037		96.2963	35	100	40	35	40	74.0741	35	76.9231	35	35	35	40.7407	35	35	100	35	88.8889	40.7407	40.7407	96.2963	35	40.7407	40	40.7407	96.2963	37.037	40.7407	92.5926	92.3077	35	37.037	40.7407	40.7407	33.3333	33.3333	33.3333	40.7407	33.3333	33.3333
C2020-8_fp1_Nterm	35	37.037	40.7407	35	37.037	37.037	40.7407	37.037	96.2963		35	96.2963	40	35	40	77.7778	35	76.9231	35	35	35	40.7407	35	35	96.2963	35	88.8889	40.7407	40.7407	100	35	40.7407	40	40.7407	100	37.037	40.7407	92.5926	84.6154	35	37.037	40.7407	40.7407	33.3333	33.3333	33.3333	40.7407	33.3333	33.3333
D16-014064_fp1_Nterm	100	95	80	100	85	95	80	95	35	35		35	85	100	90	35	90	46.1538	100	100	100	80	100	100	35	100	40	35	35	35	90	35	90	35	35	30	35	40	38.4615	100	30	35	35	35	35	35	35	35	35
D15-055809_fp1_Nterm	35	37.037	40.7407	35	37.037	37.037	40.7407	37.037	100	96.2963	35		40	35	40	74.0741	35	76.9231	35	35	35	40.7407	35	35	100	35	88.8889	40.7407	40.7407	96.2963	35	40.7407	40	40.7407	96.2963	37.037	40.7407	92.5926	92.3077	35	37.037	40.7407	40.7407	33.3333	33.3333	33.3333	40.7407	33.3333	33.3333
FDAARGOS_693_fp1_Nterm	85	80	95	85	90	80	95	80	40	40	85	40		85	90	35	95	53.8462	85	85	85	95	85	85	40	85	45	30	30	40	95	30	90	30	40	25	30	45	46.1538	85	25	30	30	35	35	35	30	35	35
KM22_fp1_Nterm	100	95	80	100	85	95	80	95	35	35	100	35	85		90	35	90	46.1538	100	100	100	80	100	100	35	100	40	35	35	35	90	35	90	35	35	30	35	40	38.4615	100	30	35	35	35	35	35	35	35	35
59327_fp1_Nterm	90	85	85	90	90	85	85	85	40	40	90	40	90	90		40	95	46.1538	90	90	90	85	90	90	40	90	45	35	35	40	95	35	100	35	40	30	35	45	38.4615	90	30	35	35	35	35	35	35	35	35
I328_fp1_Nterm	35	37.037	37.037	35	37.037	37.037	37.037	37.037	74.0741	77.7778	35	74.0741	35	35	40		35	76.9231	35	35	35	37.037	35	35	74.0741	35	74.0741	40.7407	40.7407	77.7778	35	40.7407	40	40.7407	77.7778	37.037	40.7407	77.7778	69.2308	35	37.037	40.7407	40.7407	29.6296	29.6296	29.6296	40.7407	29.6296	29.6296
F-1_fp1_Nterm	90	85	90	90	95	85	90	85	35	35	90	35	95	90	95	35		46.1538	90	90	90	90	90	90	35	90	40	30	30	35	100	30	95	30	35	25	30	40	38.4615	90	25	30	30	30	30	30	30	30	30
FDAARGOS_542_fp1_Nterm	46.1538	46.1538	53.8462	46.1538	46.1538	46.1538	53.8462	46.1538	76.9231	76.9231	46.1538	76.9231	53.8462	46.1538	46.1538	76.9231	46.1538		46.1538	46.1538	46.1538	53.8462	46.1538	46.1538	76.9231	46.1538	92.3077	46.1538	46.1538	76.9231	46.1538	46.1538	46.1538	46.1538	76.9231	38.4615	46.1538	92.3077	84.6154	46.1538	46.1538	46.1538	46.1538	61.5385	61.5385	61.5385	46.1538	61.5385	61.5385
D16-011513_fp1_Nterm	100	95	80	100	85	95	80	95	35	35	100	35	85	100	90	35	90	46.1538		100	100	80	100	100	35	100	40	35	35	35	90	35	90	35	35	30	35	40	38.4615	100	30	35	35	35	35	35	35	35	35
B20-10725633_fp1_Nterm	100	95	80	100	85	95	80	95	35	35	100	35	85	100	90	35	90	46.1538	100		100	80	100	100	35	100	40	35	35	35	90	35	90	35	35	30	35	40	38.4615	100	30	35	35	35	35	35	35	35	35
253_fp1_Nterm	100	95	80	100	85	95	80	95	35	35	100	35	85	100	90	35	90	46.1538	100	100		80	100	100	35	100	40	35	35	35	90	35	90	35	35	30	35	40	38.4615	100	30	35	35	35	35	35	35	35	35
59324_fp1_Nterm	80	88.8889	100	80	96.2963	88.8889	100	88.8889	40.7407	40.7407	80	40.7407	95	80	85	37.037	90	53.8462	80	80	80		80	80	40.7407	80	44.4444	29.6296	29.6296	40.7407	90	29.6296	85	29.6296	40.7407	25.9259	29.6296	44.4444	46.1538	80	25.9259	29.6296	29.6296	33.3333	33.3333	33.3333	29.6296	33.3333	33.3333
D16-20785_fp1_Nterm	100	95	80	100	85	95	80	95	35	35	100	35	85	100	90	35	90	46.1538	100	100	100	80		100	35	100	40	35	35	35	90	35	90	35	35	30	35	40	38.4615	100	30	35	35	35	35	35	35	35	35
D16-041144_fp1_Nterm	100	95	80	100	85	95	80	95	35	35	100	35	85	100	90	35	90	46.1538	100	100	100	80	100		35	100	40	35	35	35	90	35	90	35	35	30	35	40	38.4615	100	30	35	35	35	35	35	35	35	35
D755_fp1_Nterm	35	37.037	40.7407	35	37.037	37.037	40.7407	37.037	100	96.2963	35	100	40	35	40	74.0741	35	76.9231	35	35	35	40.7407	35	35		35	88.8889	40.7407	40.7407	96.2963	35	40.7407	40	40.7407	96.2963	37.037	40.7407	92.5926	92.3077	35	37.037	40.7407	40.7407	33.3333	33.3333	33.3333	40.7407	33.3333	33.3333
MBORD678_fp1_Nterm	100	95	80	100	85	95	80	95	35	35	100	35	85	100	90	35	90	46.1538	100	100	100	80	100	100	35		40	35	35	35	90	35	90	35	35	30	35	40	38.4615	100	30	35	35	35	35	35	35	35	35
MBORD707_fp1_Nterm	40	40.7407	44.4444	40	40.7407	40.7407	44.4444	40.7407	88.8889	88.8889	40	88.8889	45	40	45	74.0741	40	92.3077	40	40	40	44.4444	40	40	88.8889	40		48.1481	48.1481	88.8889	40	48.1481	45	48.1481	88.8889	44.4444	48.1481	96.2963	76.9231	40	44.4444	48.1481	48.1481	40.7407	40.7407	40.7407	48.1481	40.7407	40.7407
KM22_fimN_Nterm	35	33.3333	29.6296	35	29.6296	33.3333	29.6296	33.3333	40.7407	40.7407	35	40.7407	30	35	35	40.7407	30	46.1538	35	35	35	29.6296	35	35	40.7407	35	48.1481		96.2963	40.7407	30	96.2963	35	100	40.7407	88.8889	100	48.1481	30.7692	35	96.2963	96.2963	96.2963	33.3333	33.3333	33.3333	100	33.3333	33.3333
CA90BB1334_fimN_Nterm	35	33.3333	29.6296	35	29.6296	33.3333	29.6296	33.3333	40.7407	40.7407	35	40.7407	30	35	35	40.7407	30	46.1538	35	35	35	29.6296	35	35	40.7407	35	48.1481	96.2963		40.7407	30	100	35	96.2963	40.7407	88.8889	96.2963	48.1481	30.7692	35	92.5926	100	100	33.3333	33.3333	33.3333	96.2963	33.3333	33.3333
MBORD635_fimN_Nterm	35	37.037	40.7407	35	37.037	37.037	40.7407	37.037	96.2963	100	35	96.2963	40	35	40	77.7778	35	76.9231	35	35	35	40.7407	35	35	96.2963	35	88.8889	40.7407	40.7407		35	40.7407	40	40.7407	100	37.037	40.7407	92.5926	84.6154	35	37.037	40.7407	40.7407	33.3333	33.3333	33.3333	40.7407	33.3333	33.3333
D16-047428_fimN_Nterm	90	85	90	90	95	85	90	85	35	35	90	35	95	90	95	35	100	46.1538	90	90	90	90	90	90	35	90	40	30	30	35		30	95	30	35	25	30	40	38.4615	90	25	30	30	30	30	30	30	30	30
I943_fimN_Nterm	35	33.3333	29.6296	35	29.6296	33.3333	29.6296	33.3333	40.7407	40.7407	35	40.7407	30	35	35	40.7407	30	46.1538	35	35	35	29.6296	35	35	40.7407	35	48.1481	96.2963	100	40.7407	30		35	96.2963	40.7407	88.8889	96.2963	48.1481	30.7692	35	92.5926	100	100	33.3333	33.3333	33.3333	96.2963	33.3333	33.3333
A345_fimN_Nterm	90	85	85	90	90	85	85	85	40	40	90	40	90	90	100	40	95	46.1538	90	90	90	85	90	90	40	90	45	35	35	40	95	35		35	40	30	35	45	38.4615	90	30	35	35	35	35	35	35	35	35
B20-10725633_fimN_Nterm	35	33.3333	29.6296	35	29.6296	33.3333	29.6296	33.3333	40.7407	40.7407	35	40.7407	30	35	35	40.7407	30	46.1538	35	35	35	29.6296	35	35	40.7407	35	48.1481	100	96.2963	40.7407	30	96.2963	35		40.7407	88.8889	100	48.1481	30.7692	35	96.2963	96.2963	96.2963	33.3333	33.3333	33.3333	100	33.3333	33.3333
RB50_fimN_Nterm	35	37.037	40.7407	35	37.037	37.037	40.7407	37.037	96.2963	100	35	96.2963	40	35	40	77.7778	35	76.9231	35	35	35	40.7407	35	35	96.2963	35	88.8889	40.7407	40.7407	100	35	40.7407	40	40.7407		37.037	40.7407	92.5926	84.6154	35	37.037	40.7407	40.7407	33.3333	33.3333	33.3333	40.7407	33.3333	33.3333
I328_fimN_Nterm	30	29.6296	25.9259	30	25.9259	29.6296	25.9259	29.6296	37.037	37.037	30	37.037	25	30	30	37.037	25	38.4615	30	30	30	25.9259	30	30	37.037	30	44.4444	88.8889	88.8889	37.037	25	88.8889	30	88.8889	37.037		88.8889	44.4444	23.0769	30	85.1852	88.8889	88.8889	29.6296	29.6296	29.6296	88.8889	29.6296	29.6296
FMDBb1_fimN_Nterm	35	33.3333	29.6296	35	29.6296	33.3333	29.6296	33.3333	40.7407	40.7407	35	40.7407	30	35	35	40.7407	30	46.1538	35	35	35	29.6296	35	35	40.7407	35	48.1481	100	96.2963	40.7407	30	96.2963	35	100	40.7407	88.8889		48.1481	30.7692	35	96.2963	96.2963	96.2963	33.3333	33.3333	33.3333	100	33.3333	33.3333
F709_fimN_Nterm	40	40.7407	44.4444	40	40.7407	40.7407	44.4444	40.7407	92.5926	92.5926	40	92.5926	45	40	45	77.7778	40	92.3077	40	40	40	44.4444	40	40	92.5926	40	96.2963	48.1481	48.1481	92.5926	40	48.1481	45	48.1481	92.5926	44.4444	48.1481		76.9231	40	44.4444	48.1481	48.1481	40.7407	40.7407	40.7407	48.1481	40.7407	40.7407
D16-046502_fimN_Nterm	38.4615	38.4615	46.1538	38.4615	38.4615	38.4615	46.1538	38.4615	92.3077	84.6154	38.4615	92.3077	46.1538	38.4615	38.4615	69.2308	38.4615	84.6154	38.4615	38.4615	38.4615	46.1538	38.4615	38.4615	92.3077	38.4615	76.9231	30.7692	30.7692	84.6154	38.4615	30.7692	38.4615	30.7692	84.6154	23.0769	30.7692	76.9231		38.4615	30.7692	30.7692	30.7692	46.1538	46.1538	46.1538	30.7692	46.1538	46.1538
D17-007548_fimN_Nterm	100	95	80	100	85	95	80	95	35	35	100	35	85	100	90	35	90	46.1538	100	100	100	80	100	100	35	100	40	35	35	35	90	35	90	35	35	30	35	40	38.4615		30	35	35	35	35	35	35	35	35
MBORD707_fimN_Nterm	30	29.6296	25.9259	30	25.9259	29.6296	25.9259	29.6296	37.037	37.037	30	37.037	25	30	30	37.037	25	46.1538	30	30	30	25.9259	30	30	37.037	30	44.4444	96.2963	92.5926	37.037	25	92.5926	30	96.2963	37.037	85.1852	96.2963	44.4444	30.7692	30		92.5926	92.5926	33.3333	33.3333	33.3333	96.2963	33.3333	33.3333
MO149_fimN_Nterm	35	33.3333	29.6296	35	29.6296	33.3333	29.6296	33.3333	40.7407	40.7407	35	40.7407	30	35	35	40.7407	30	46.1538	35	35	35	29.6296	35	35	40.7407	35	48.1481	96.2963	100	40.7407	30	100	35	96.2963	40.7407	88.8889	96.2963	48.1481	30.7692	35	92.5926		100	33.3333	33.3333	33.3333	96.2963	33.3333	33.3333
MO275_fimN_Nterm	35	33.3333	29.6296	35	29.6296	33.3333	29.6296	33.3333	40.7407	40.7407	35	40.7407	30	35	35	40.7407	30	46.1538	35	35	35	29.6296	35	35	40.7407	35	48.1481	96.2963	100	40.7407	30	100	35	96.2963	40.7407	88.8889	96.2963	48.1481	30.7692	35	92.5926	100		33.3333	33.3333	33.3333	96.2963	33.3333	33.3333
KM22_fim2-like_Nterm	35	33.3333	33.3333	35	29.6296	33.3333	33.3333	33.3333	33.3333	33.3333	35	33.3333	35	35	35	29.6296	30	61.5385	35	35	35	33.3333	35	35	33.3333	35	40.7407	33.3333	33.3333	33.3333	30	33.3333	35	33.3333	33.3333	29.6296	33.3333	40.7407	46.1538	35	33.3333	33.3333	33.3333		100	100	33.3333	100	100
MO149_fim2-like_Nterm	35	33.3333	33.3333	35	29.6296	33.3333	33.3333	33.3333	33.3333	33.3333	35	33.3333	35	35	35	29.6296	30	61.5385	35	35	35	33.3333	35	35	33.3333	35	40.7407	33.3333	33.3333	33.3333	30	33.3333	35	33.3333	33.3333	29.6296	33.3333	40.7407	46.1538	35	33.3333	33.3333	33.3333	100		100	33.3333	100	100
FDAARGOS_693_fim2-like_Nterm	35	33.3333	33.3333	35	29.6296	33.3333	33.3333	33.3333	33.3333	33.3333	35	33.3333	35	35	35	29.6296	30	61.5385	35	35	35	33.3333	35	35	33.3333	35	40.7407	33.3333	33.3333	33.3333	30	33.3333	35	33.3333	33.3333	29.6296	33.3333	40.7407	46.1538	35	33.3333	33.3333	33.3333	100	100		33.3333	100	100
D755_fim2-like_Nterm	35	33.3333	29.6296	35	29.6296	33.3333	29.6296	33.3333	40.7407	40.7407	35	40.7407	30	35	35	40.7407	30	46.1538	35	35	35	29.6296	35	35	40.7407	35	48.1481	100	96.2963	40.7407	30	96.2963	35	100	40.7407	88.8889	100	48.1481	30.7692	35	96.2963	96.2963	96.2963	33.3333	33.3333	33.3333		33.3333	33.3333
A345_fim2-like_Nterm	35	33.3333	33.3333	35	29.6296	33.3333	33.3333	33.3333	33.3333	33.3333	35	33.3333	35	35	35	29.6296	30	61.5385	35	35	35	33.3333	35	35	33.3333	35	40.7407	33.3333	33.3333	33.3333	30	33.3333	35	33.3333	33.3333	29.6296	33.3333	40.7407	46.1538	35	33.3333	33.3333	33.3333	100	100	100	33.3333		100
980-2_fim2-like_Nterm	35	33.3333	33.3333	35	29.6296	33.3333	33.3333	33.3333	33.3333	33.3333	35	33.3333	35	35	35	29.6296	30	61.5385	35	35	35	33.3333	35	35	33.3333	35	40.7407	33.3333	33.3333	33.3333	30	33.3333	35	33.3333	33.3333	29.6296	33.3333	40.7407	46.1538	35	33.3333	33.3333	33.3333	100	100	100	33.3333	100
RL57_fim2-like_Nterm	95	100	88.8889	95	92.5926	100	88.8889	100	37.037	37.037	95	37.037	80	95	85	37.037	85	46.1538	95	95	95	88.8889	95	95	37.037	95	40.7407	33.3333	33.3333	37.037	85	33.3333	85	33.3333	37.037	29.6296	33.3333	40.7407	38.4615	95	29.6296	33.3333	33.3333	33.3333	33.3333	33.3333	33.3333	33.3333	33.3333
M2020-2_fim2-like_Nterm	35	37.037	37.037	35	37.037	37.037	37.037	37.037	74.0741	77.7778	35	74.0741	35	35	40	100	35	76.9231	35	35	35	37.037	35	35	74.0741	35	74.0741	40.7407	40.7407	77.7778	35	40.7407	40	40.7407	77.7778	37.037	40.7407	77.7778	69.2308	35	37.037	40.7407	40.7407	29.6296	29.6296	29.6296	40.7407	29.6296	29.6296
I328_fim2-like_Nterm	35	33.3333	37.037	35	33.3333	33.3333	37.037	33.3333	29.6296	29.6296	35	29.6296	40	35	40	29.6296	35	53.8462	35	35	35	37.037	35	35	29.6296	35	37.037	29.6296	29.6296	29.6296	35	29.6296	40	29.6296	29.6296	33.3333	29.6296	37.037	38.4615	35	29.6296	29.6296	29.6296	72	72	72	29.6296	72	72
99-R-0433_fim2-like_Nterm	35	37.037	37.037	35	37.037	37.037	37.037	37.037	74.0741	77.7778	35	74.0741	35	35	40	100	35	76.9231	35	35	35	37.037	35	35	74.0741	35	74.0741	40.7407	40.7407	77.7778	35	40.7407	40	40.7407	77.7778	37.037	40.7407	77.7778	69.2308	35	37.037	40.7407	40.7407	29.6296	29.6296	29.6296	40.7407	29.6296	29.6296
FDAARGOS_634_fim2-like_Nterm	35	33.3333	33.3333	35	29.6296	33.3333	33.3333	33.3333	33.3333	33.3333	35	33.3333	35	35	35	29.6296	30	61.5385	35	35	35	33.3333	35	35	33.3333	35	40.7407	33.3333	33.3333	33.3333	30	33.3333	35	33.3333	33.3333	29.6296	33.3333	40.7407	46.1538	35	33.3333	33.3333	33.3333	100	100	100	33.3333	100	100
MBORD707_fim2-like_Nterm	35	33.3333	33.3333	35	29.6296	33.3333	33.3333	33.3333	33.3333	33.3333	35	33.3333	35	35	35	29.6296	30	61.5385	35	35	35	33.3333	35	35	33.3333	35	40.7407	33.3333	33.3333	33.3333	30	33.3333	35	33.3333	33.3333	29.6296	33.3333	40.7407	46.1538	35	33.3333	33.3333	33.3333	100	100	100	33.3333	100	100
KM22_fimX_Nterm	35	29.6296	29.6296	35	29.6296	29.6296	29.6296	29.6296	29.6296	29.6296	35	29.6296	35	35	40	33.3333	35	38.4615	35	35	35	29.6296	35	35	29.6296	35	37.037	29.6296	29.6296	29.6296	35	29.6296	40	29.6296	29.6296	25.9259	29.6296	37.037	23.0769	35	25.9259	29.6296	29.6296	48	48	48	29.6296	48	48
MO149_fimX_Nterm	40	33.3333	33.3333	40	33.3333	33.3333	33.3333	33.3333	29.6296	29.6296	40	29.6296	40	40	45	33.3333	40	38.4615	40	40	40	33.3333	40	40	29.6296	40	37.037	29.6296	29.6296	29.6296	40	29.6296	45	29.6296	29.6296	25.9259	29.6296	37.037	23.0769	40	25.9259	29.6296	29.6296	48	48	48	29.6296	48	48
D16-047428_fimX_Nterm	40	33.3333	33.3333	40	33.3333	33.3333	33.3333	33.3333	25.9259	25.9259	40	25.9259	40	40	45	29.6296	40	38.4615	40	40	40	33.3333	40	40	25.9259	40	33.3333	29.6296	29.6296	25.9259	40	29.6296	45	29.6296	25.9259	25.9259	29.6296	33.3333	23.0769	40	25.9259	29.6296	29.6296	48	48	48	29.6296	48	48
FDAARGOS_693_fimX_Nterm	40	33.3333	33.3333	40	33.3333	33.3333	33.3333	33.3333	29.6296	29.6296	40	29.6296	40	40	45	33.3333	40	38.4615	40	40	40	33.3333	40	40	29.6296	40	37.037	29.6296	29.6296	29.6296	40	29.6296	45	29.6296	29.6296	25.9259	29.6296	37.037	23.0769	40	25.9259	29.6296	29.6296	48	48	48	29.6296	48	48
I328_fimX_Nterm	35	29.6296	29.6296	35	29.6296	29.6296	29.6296	29.6296	22.2222	22.2222	35	22.2222	35	35	40	25.9259	35	30.7692	35	35	35	29.6296	35	35	22.2222	35	29.6296	33.3333	33.3333	22.2222	35	33.3333	40	33.3333	22.2222	29.6296	33.3333	29.6296	15.3846	35	29.6296	33.3333	33.3333	44	44	44	33.3333	44	44
A345_fimX_Nterm	40	33.3333	33.3333	40	33.3333	33.3333	33.3333	33.3333	25.9259	25.9259	40	25.9259	40	40	45	29.6296	40	38.4615	40	40	40	33.3333	40	40	25.9259	40	33.3333	29.6296	29.6296	25.9259	40	29.6296	45	29.6296	25.9259	25.9259	29.6296	33.3333	23.0769	40	25.9259	29.6296	29.6296	48	48	48	29.6296	48	48
F-1_fimX_Nterm	40	33.3333	33.3333	40	33.3333	33.3333	33.3333	33.3333	25.9259	25.9259	40	25.9259	40	40	45	29.6296	40	38.4615	40	40	40	33.3333	40	40	25.9259	40	33.3333	29.6296	29.6296	25.9259	40	29.6296	45	29.6296	25.9259	25.9259	29.6296	33.3333	23.0769	40	25.9259	29.6296	29.6296	48	48	48	29.6296	48	48
RB50_fimX_Nterm	35	29.6296	29.6296	35	29.6296	29.6296	29.6296	29.6296	29.6296	29.6296	35	29.6296	35	35	40	33.3333	35	38.4615	35	35	35	29.6296	35	35	29.6296	35	37.037	29.6296	29.6296	29.6296	35	29.6296	40	29.6296	29.6296	25.9259	29.6296	37.037	23.0769	35	25.9259	29.6296	29.6296	48	48	48	29.6296	48	48
D445_fimX_Nterm	40	33.3333	33.3333	40	33.3333	33.3333	33.3333	33.3333	22.2222	22.2222	40	22.2222	40	40	45	25.9259	40	38.4615	40	40	40	33.3333	40	40	22.2222	40	29.6296	29.6296	29.6296	22.2222	40	29.6296	45	29.6296	22.2222	25.9259	29.6296	29.6296	23.0769	40	25.9259	29.6296	29.6296	52	52	52	29.6296	52	52
M2020-2_fimX_Nterm	35	29.6296	29.6296	35	29.6296	29.6296	29.6296	29.6296	22.2222	22.2222	35	22.2222	35	35	40	25.9259	35	30.7692	35	35	35	29.6296	35	35	22.2222	35	29.6296	33.3333	33.3333	22.2222	35	33.3333	40	33.3333	22.2222	29.6296	33.3333	29.6296	15.3846	35	29.6296	33.3333	33.3333	44	44	44	33.3333	44	44
D17-021385_fimX_Nterm	35	33.3333	33.3333	35	29.6296	33.3333	33.3333	33.3333	33.3333	33.3333	35	33.3333	35	35	35	29.6296	30	61.5385	35	35	35	33.3333	35	35	33.3333	35	40.7407	33.3333	33.3333	33.3333	30	33.3333	35	33.3333	33.3333	29.6296	33.3333	40.7407	46.1538	35	33.3333	33.3333	33.3333	100	100	100	33.3333	100	100
MBORD707_fimX_Nterm	40	33.3333	33.3333	40	33.3333	33.3333	33.3333	33.3333	29.6296	29.6296	40	29.6296	40	40	45	33.3333	40	38.4615	40	40	40	33.3333	40	40	29.6296	40	37.037	29.6296	29.6296	29.6296	40	29.6296	45	29.6296	29.6296	25.9259	29.6296	37.037	23.0769	40	25.9259	29.6296	29.6296	48	48	48	29.6296	48	48
[truncated: 18 more columns]

## Sheet: Info
Align N-Terminal Region from Fim Proteins
	MAFFT alignment of the N-terminal region up to and including the conserved 'A' residue
		67 sequences, 25 unique
		Sequences are named as "Isolate_protein_Nterm"
		MAFFT version 7.490
		Order is fp4 - fp3 - fp1 - fimN - fim2-like - fimX
		Within a protein type, sequence order is the same as the single protein type alignments (based on prevalence of translated amino acid sequence in genome collection)
		Self vs self comparisons are excluded - these are the blank cells (would be 100%)
		fp4 = Fimbrial protein 4
		fp3 = Fimbrial protein 3
		fp1 = Fimbrial protein 1
	Highlighting:
		Within protein type comparisons are highlighted
			fp3 vs fp3			yellow	#FFFF66
			fp1 vs fp1			pink	#FFCDFF
			fimN vs fimN			green	#B5E6A2
			fim2-like vs fim2-like			orange	#FFC000
			fimX vs fimX			teal	#C0E6F5
		Protein types are separated by heavy box
	Lineage II isolate names highlighted in Red text + italics, any comparison that involves a Lineage II isolate formated in italics
	Any values of 100 are highlighted by bold+blue text
