# Supplementary material for: Comparative analysis of the diversity within the B. bronchiseptica fimX locus
Source: PLoS One. 2026 Mar 2;21(3):e0342754. doi: 10.1371/journal.pone.0342754 (PMC12952627; doi:10.1371/journal.pone.0342754)
Supplement: S6 Table — The table lists the recombination events detected within the 81 unique fimbrial subunit gene sequences using RDP5 [40]. Fimbrial subunit genes with a recombination event (Recombinant) are listed along with the contributing genes (Major Parent, Minor Parent). The representative nucleotide and protein sequence names, and N-terminal region sequence group (see Supplemental Table 2, Table 5) are listed for each recombination event. The “Found In” column lists the number of times the identified recombination event occurred in the gene sequences analyzed. The “+” in the “Detection Methods” column indicates the evaluation method that detected the recombination event (R = RDP, G = GENECONV, B = BOOTSCAN, M = MAXCHI, C = CHIMERA, S = SISCAN, T = 3SEQ). (XLSX) [file pone.0342754.s006.xlsx]

## Sheet: Sheet1
Event Number	Found In	Recombinant			Major Parent			Minor Parent			Detection Methods
		DNA Group	Protein Group	N-Term Group	DNA Group	Protein Group	N-Term Group	DNA Group	Protein Group	N-Term Group	R	G	B	M	C	S	T
1	2	RB50:AYT36_RS17425:fimN			MBORD731:L523_RS22130:fimN			D755:B7P00_RS16685:fim2-like			+	+	+	+	+	+	+
		fimN_11	fimN_11	7	fimN_UG6	fimN_4	7	fim2-like_4	fim2-like_4	10
2	1	D755:B7P00_RS16685:fim2-like			980-2:AZ22_RS19600:fim2-like			FMDBb1:F7D00_RS23955:fimN			-	+	+	+	+	+	+
		fim2-like_4	fim2-like_4	10	5	fim2-like_6	1	fimN_13	fimN_13	10
3	1	D17-021385:WLW86_19260:fimX			RB50:AYT36_RS17430:fimX			980-2:AZ22_RS19600:fim2-like			-	+	+	+	+	+	+
		fimX_UG1	fimX_UG1	1	fimX_9	fimX_9	4	fim2-like_6	fim2-like_6	1
4	2	RL57:RAK11_RS07405:fim2-like			980-2:AZ22_RS19600:fim2-like			E013:AZ24_RS21720:fp3			+	+	+	+	+	+	+
		fim2-like_10	fim2-like_10	14	fim2-like_6	fim2-like_6	1	fp3_UG1	fp3_UG1	14
5	5	D16-20785:WLU40_22120:fp1			D16-049392:AB4852__07690:fp1			E013:AZ24_RS21720:fp3			+	+	+	+	+	+	+
		fp1_UG3	fp1_UG3	15	fp1_1	fp1_1	8	fp3_UG1	fp3_UG1	14
6	1	M2020-2:QCI76_07350:fim2-like			I328:BBB44_RS16315:fim2-like			I328:BBB44_RS16305:fp1			-	+	+	+	+	+	+
		fim2-like_8	fim2-like_8	6	fim2-like_9	fim2-like_9	U	fp1_8	fp1_8	6
7	3	MBORD635:L514_RS22080:fimN			MO149:BN115_RS16305:fimN			D16-049392:AB4852_07690:fp1			+	+	+	+	+	-	+
		fimN_4	fimN_4	7	fimN_UG7	fimN_UG7	9	fp1_1	fp1_1	8
8	1	D17-007548:WLW65_12915:fimN			MBORD707:L522_RS15465:fimN			KM22:CJ015_RS07650:fp1			+	+	+	+	+	+	+
		fimN_UG2	fimN_UG2	15	fimN_UG5	fimN_UG5	U	fp1_6	fp1_6	15
9	8	KM22:CJ015_RS07650:fp1			I328:BBB44_RS16305:fp1			E013:AZ24_RS21720:fp3			+	+	+	+	+	+	+
		fp1_6	fp1_6	15	fp1_8	fp1_8	6	fp3_UG1	fp3_UG1	14
10	1	99-R-0433:L493_RS000005:fim2-like			I328:BBB44_RS16315:fim2-like			I328:BBB44_RS16305:fp1			-	+	+	+	+	+	+
		fim2-like_UG1	fim2-like_UG1	6	fim2-like_9	fim2-like_9	U	fp1_8	fp1_8	6
11	1	D16-047428:AB4067_07695:fimN			F709:B9G73_RS16775:fimN			MBORD591:L510_RS06885:fp3			-	+	-	+	+	+	+
		fimN_5	fimN_5	12	fimN_UG3	fimN_UG3	U	fp3_UG2	fp3_UG2	11
12	1	D16-050946:WLW93_15250:fp4			RB50:AYT36_RS17425:fimN			E013:AZ24_RS21720:fp3			+	+	-	+	-	+	+
		fp4_1	fp4_1	15	fimN_11	fimN_11	7	fp3_UG1	fp3_UG1	14
13	2	F709:B9G73_RS16775:fimN			MO149:BN115_RS16305:fimN			D16-049392:AB4852_07690:fp1			+	+	-	+	+	+	+
		fimN_UG3	fimN_UG3	U	fimN_UG7	fimN_UG7	9	fp1_1	fp1_1	8
14	2	D16-011513:WLU27_23340:fp1			D16-20785:WLU40_22120:fp1			E013:AZ24_RS21720:fp3			+	+	-	+	+	+	+
		fp1_11	fp1_11	15	fp1_UG3	fp1_UG3	15	fp3_UG1	fp3_UG1	14
15	2	I328:BBB44_RS16320:fimX			MBORD707:L522_RS05265:fimX			Unknown			-	-	-	+	-	+	-
		fimX_6	fimX_6	3	fimX_UG2	fimX_UG2	5
16	1	MBORD707:L522_RS15465:fimN			MO149:BN115_RS16305:fimN			Unknown			-	+	-	-	-	-	-
		fimN_UG5	fimN_UG5	5	fimN_UG7	fimN_UG7	9
